# Supplementary material for: Cryo-EM structures of the E. coli Ton and Tol motor complexes
Source: Nat Commun. 2025 Jul 1;16:5506. doi: 10.1038/s41467-025-61286-z (PMC12215075; doi:10.1038/s41467-025-61286-z)
Supplement: Supplementary file 6 — Source data [file 41467_2025_61286_MOESM6_ESM.xlsx]

## Sheet: SEC elution profiles Tol
Supplementary figure 1-A
SEC elution profiles
elution volume ml	TolAQR mAU	TolA50TEVQR mAU
-0.040424	1.41586	0.146088
-0.039593	1.41549	0.145378
-0.038761	1.41551	0.146574
-0.037929	1.41553	0.147134
-0.037097	1.41555	0.147882
-0.036265	1.41558	0.149924
-0.035434	1.41596	0.151354
-0.034602	1.41635	0.152912
-0.03377	1.4169	0.152782
-0.032938	1.41746	0.153212
-0.032107	1.418	0.156484
-0.031275	1.41755	0.158796
-0.030443	1.41806	0.158088
-0.029611	1.41856	0.153048
-0.028779	1.41907	0.151708
-0.027948	1.41957	0.15103
-0.027116	1.42007	0.15055
-0.026284	1.42061	0.150432
-0.025452	1.42117	0.150466
-0.024621	1.42172	0.150286
-0.023789	1.42219	0.149758
-0.022957	1.42263	0.14964
-0.022125	1.42307	0.149962
-0.021294	1.42348	0.14996
-0.020462	1.42356	0.149368
-0.01963	1.42355	0.148818
-0.018798	1.42353	0.148314
-0.017966	1.42352	0.147378
-0.017135	1.42351	0.146902
-0.016303	1.4235	0.14734
-0.015471	1.42349	0.14818
-0.014639	1.42364	0.14863
-0.013808	1.4238	0.14901
-0.012976	1.42397	0.149818
-0.012144	1.42415	0.15017
-0.011312	1.42436	0.149784
-0.01048	1.42458	0.149232
-0.009649	1.4248	0.147854
-0.008817	1.42502	0.14698
-0.007985	1.42525	0.146062
-0.007153	1.42548	0.143714
-0.006322	0.233372	0.142412
-0.00549	0.000337	0.140296
-0.004658	0.000438	0.02275
-0.003826	0.000718	-0.00374
-0.002994	0.001222	-0.00531
-0.002163	0.001764	-0.005472
-0.001331	0.002303	-0.006848
-0.000499	0.002842	-0.008156
0.000333	0.004764	-0.008662
0.001164	0.005634	-0.009346
0.001996	0.006207	-0.02283
0.002828	0.007335	-0.024698
0.00366	0.008386	-0.02489
0.004492	0.009325	-0.024112
0.005323	0.010192	-0.02343
0.006155	0.011099	-0.022818
0.006987	0.012051	-0.022728
0.007819	0.013074	-0.022998
0.00865	0.014262	-0.023328
0.009482	0.015492	-0.023494
0.010314	0.016719	-0.023504
0.011146	0.017955	-0.023562
0.011977	0.019184	-0.023724
0.012809	0.020419	-0.023908
0.013641	0.02165	-0.024382
0.014473	0.022378	-0.02537
0.015305	0.022749	-0.026424
0.016136	0.023065	-0.027328
0.016968	0.02338	-0.028204
0.0178	0.02368	-0.028832
0.018632	0.023953	-0.028406
0.019463	0.024222	-0.027776
0.020295	0.024505	-0.027562
0.021127	0.024923	-0.027446
0.021959	0.025372	-0.027332
0.022791	0.025819	-0.026552
0.023622	0.026269	-0.025604
0.024454	0.026791	-0.024666
0.025286	0.027365	-0.023728
0.026118	0.027945	-0.022786
0.026949	0.028682	-0.022526
0.027781	0.029688	-0.023002
0.028613	0.030745	-0.023744
0.029445	0.031799	-0.024646
0.030277	0.032852	-0.025594
0.031108	0.033874	-0.026368
0.03194	0.034888	-0.026892
0.032772	0.035904	-0.027104
0.033604	0.036764	-0.026926
0.034435	0.037525	-0.026576
0.035267	0.038272	-0.02628
0.036099	0.039021	-0.026134
0.036931	0.039563	-0.026082
0.037763	0.03985	-0.026048
0.038594	0.040091	-0.026024
0.039426	0.040338	-0.026002
0.040258	0.040562	-0.025986
0.04109	0.040767	-0.026
0.041921	0.040972	-0.026302
0.042753	0.041177	-0.026786
0.043585	0.041097	-0.027272
0.044417	0.040795	-0.02836
0.045249	0.040473	-0.029924
0.04608	0.040215	-0.031272
0.046912	0.040153	-0.032422
0.047744	0.040189	-0.033552
0.048576	0.040225	-0.03431
0.049407	0.04021	-0.03467
0.050239	0.040045	-0.035
0.051071	0.039809	-0.03542
0.051903	0.039573	-0.035866
0.052734	0.039397	-0.036254
0.053566	0.039301	-0.036536
0.054398	0.03923	-0.036632
0.05523	0.039158	-0.036426
0.056062	0.039493	-0.0361
0.056893	0.040239	-0.03582
0.057725	0.041085	-0.03567
0.058557	0.04193	-0.035662
0.059389	0.042546	-0.036056
0.06022	0.04303	-0.036628
0.061052	0.043512	-0.037166
0.061884	0.043983	-0.03735
0.062716	0.044344	-0.037366
0.063548	0.044646	-0.037326
0.064379	0.044948	-0.037258
0.065211	0.045167	-0.03719
0.066043	0.045212	-0.03705
0.066875	0.045192	-0.036868
0.067706	0.045172	-0.036406
0.068538	0.045025	-0.035744
0.06937	0.044623	-0.035052
0.070202	0.044129	-0.034198
0.071034	0.043636	-0.033204
0.071865	0.043528	-0.032518
0.072697	0.043702	-0.032204
0.073529	0.043922	-0.031988
0.074361	0.044141	-0.032046
0.075192	0.044489	-0.032494
0.076024	0.044952	-0.033244
0.076856	0.045438	-0.034332
0.077688	0.045903	-0.035634
0.07852	0.046265	-0.037014
0.079351	0.046585	-0.03841
0.080183	0.046907	-0.039616
0.081015	0.047231	-0.039936
0.081847	0.047603	-0.039416
0.082678	0.047992	-0.038874
0.08351	0.048381	-0.0381
0.084342	0.048837	-0.037082
0.085174	0.049367	-0.036478
0.086005	0.049915	-0.036362
0.086837	0.050462	-0.036248
0.087669	0.050933	-0.036334
0.088501	0.051189	-0.03667
0.089333	0.051378	-0.036968
0.090164	0.051567	-0.037176
0.090996	0.051819	-0.037366
0.091828	0.052082	-0.037502
0.09266	0.052349	-0.037542
0.093491	0.052634	-0.037746
0.094323	0.05288	-0.038298
0.095155	0.053042	-0.039
0.095987	0.053169	-0.039806
0.096819	0.053328	-0.0409
0.09765	0.053597	-0.042184
0.098482	0.053945	-0.04351
0.099314	0.054294	-0.04488
0.100146	0.054643	-0.046174
0.100977	0.055171	-0.047132
0.101809	0.055882	-0.04783
0.102641	0.056591	-0.048052
0.103473	0.05716	-0.047822
0.104305	0.057526	-0.04759
0.105136	0.057833	-0.0474
0.105968	0.058139	-0.047252
0.1068	0.05851	-0.04724
0.107632	0.059045	-0.047384
0.108463	0.059674	-0.04756
0.109295	0.060307	-0.04795
0.110127	0.060998	-0.048586
0.110959	0.061737	-0.049154
0.111791	0.062475	-0.04951
0.112622	0.063216	-0.049768
0.113454	0.063654	-0.049764
0.114286	0.063747	-0.049362
0.115118	0.063773	-0.048872
0.115949	0.063753	-0.048568
0.116781	0.063647	-0.048376
0.117613	0.063502	-0.047994
0.118445	0.063357	-0.047178
0.119276	0.06323	-0.046122
0.120108	0.06319	-0.044964
0.12094	0.06321	-0.043736
0.121772	0.063231	-0.042726
0.122604	0.063313	-0.042746
0.123435	0.063451	-0.04342
0.124267	0.063595	-0.044202
0.125099	0.06374	-0.04508
0.125931	0.063829	-0.045964
0.126762	0.063841	-0.046322
0.127594	0.063824	-0.046304
0.128426	0.063843	-0.04628
0.129258	0.063969	-0.046256
0.13009	0.064154	-0.04623
0.130921	0.064339	-0.046254
0.131753	0.064524	-0.046372
0.132585	0.064648	-0.046536
0.133417	0.06473	-0.04676
0.134248	0.064811	-0.047026
0.13508	0.064871	-0.04715
0.135912	0.064901	-0.046902
0.136744	0.064921	-0.046456
0.137576	0.064941	-0.045956
0.138407	0.064922	-0.045398
0.139239	0.064782	-0.044832
0.140071	0.064581	-0.044222
0.140903	0.06438	-0.043584
0.141734	0.064244	-0.043126
0.142566	0.064155	-0.042946
0.143398	0.06407	-0.042764
0.14423	0.06399	-0.042918
0.145062	0.064053	-0.043662
0.145893	0.06428	-0.04403
0.146725	0.064587	-0.043694
0.147557	0.064899	-0.043286
0.148389	0.065176	-0.042784
0.14922	0.065418	-0.042092
0.150052	0.06566	-0.041374
0.150884	0.065897	-0.040674
0.151716	0.06609	-0.039984
0.152547	0.06622	-0.039376
0.153379	0.066351	-0.038978
0.154211	0.066495	-0.038892
0.155043	0.066669	-0.039274
0.155875	0.066854	-0.039944
0.156706	0.067037	-0.04057
0.157538	0.067255	-0.041032
0.15837	0.067558	-0.04136
0.159202	0.067911	-0.041754
0.160033	0.068256	-0.042204
0.160865	0.068502	-0.042662
0.161697	0.068615	-0.043194
0.162529	0.068729	-0.043822
0.163361	0.068843	-0.044152
0.164192	0.068911	-0.043988
0.165024	0.068908	-0.043826
0.165856	0.068898	-0.043588
0.166688	0.068888	-0.043226
0.167519	0.068879	-0.04306
0.168351	0.068871	-0.043264
0.169183	0.068863	-0.043548
0.170015	0.068829	-0.043832
0.170847	0.068701	-0.044124
0.171678	0.068492	-0.044354
0.17251	0.068281	-0.044456
0.173342	0.068059	-0.044498
0.174174	0.067819	-0.044516
0.175005	0.067576	-0.044474
0.175837	0.067335	-0.04436
0.176669	0.067109	-0.04414
0.177501	0.066914	-0.043844
0.178333	0.066733	-0.043562
0.179164	0.066517	-0.043342
0.179996	0.066176	-0.043166
0.180828	0.065735	-0.042956
0.18166	0.065293	-0.04271
0.182491	0.064851	-0.042452
0.183323	0.06436	-0.042048
0.184155	0.063809	-0.041404
0.184987	0.063253	-0.040732
0.185819	0.062656	-0.040112
0.18665	0.061991	-0.039504
0.187482	0.061301	-0.039084
0.188314	0.060612	-0.039532
0.189146	0.059932	-0.039936
0.189977	0.059293	-0.039632
0.190809	0.058683	-0.03892
0.191641	0.058068	-0.038202
0.192473	0.05751	-0.037462
0.193304	0.057008	-0.03674
0.194136	0.0565	-0.036186
0.194968	0.055994	-0.035814
0.1958	0.055471	-0.035346
0.196632	0.05492	-0.034412
0.197463	0.054376	-0.033102
0.198295	0.053898	-0.031898
0.199127	0.053507	-0.030912
0.199959	0.053169	-0.029922
0.20079	0.052812	-0.02887
0.201622	0.052461	-0.027746
0.202454	0.052182	-0.026518
0.203286	0.052067	-0.024882
0.204118	0.051951	-0.023208
0.204949	0.051841	-0.021732
0.205781	0.051747	-0.020862
0.206613	0.051656	-0.019854
0.207445	0.051567	-0.018314
0.208276	0.051476	-0.016576
0.209108	0.051385	-0.014718
0.20994	0.051293	-0.012422
0.210772	0.051201	-0.009988
0.211604	0.05111	-0.007414
0.212435	0.05102	-0.004732
0.213267	0.050931	-0.002086
0.214099	0.050841	0.000434
0.214931	0.05076	0.00293
0.215762	0.0507	0.00575
0.216594	0.050643	0.008984
0.217426	0.050633	0.012188
0.218258	0.050777	0.015294
0.21909	0.051	0.018304
0.219921	0.051223	0.021422
0.220753	0.05147	0.024694
0.221585	0.051827	0.027954
0.222417	0.052309	0.031206
0.223248	0.052792	0.034422
0.22408	0.053279	0.038094
0.224912	0.053775	0.043108
0.225744	0.054272	0.048418
0.226575	0.054768	0.053788
0.227407	0.055287	0.059202
0.228239	0.055878	0.064528
0.229071	0.056508	0.069614
0.229903	0.057128	0.074572
0.230734	0.05772	0.07929
0.231566	0.058278	0.083332
0.232398	0.058835	0.087116
0.23323	0.059394	0.091212
0.234061	0.059916	0.095612
0.234893	0.060367	0.100052
0.235725	0.060819	0.104586
0.236557	0.061304	0.10902
0.237389	0.061869	0.113536
0.23822	0.062459	0.119522
0.239052	0.063048	0.12587
0.239884	0.063609	0.132254
0.240716	0.064076	0.138926
0.241547	0.064465	0.14562
0.242379	0.064859	0.15221
0.243211	0.065304	0.158788
0.244043	0.065825	0.165358
0.244875	0.066345	0.171434
0.245706	0.066867	0.177488
0.246538	0.06738	0.18347
0.24737	0.067881	0.18944
0.248202	0.068376	0.19537
0.249033	0.068857	0.200718
0.249865	0.069301	0.205846
0.250697	0.069711	0.210892
0.251529	0.070101	0.215884
0.252361	0.070472	0.22086
0.253192	0.07086	0.22571
0.254024	0.071275	0.23043
0.254856	0.071691	0.23523
0.255688	0.072071	0.24032
0.256519	0.072188	0.245382
0.257351	0.072277	0.25018
0.258183	0.072365	0.254486
0.259015	0.072431	0.258684
0.259847	0.072335	0.262184
0.260678	0.072143	0.2657
0.26151	0.071963	0.26914
0.262342	0.071893	0.272398
0.263174	0.072005	0.27565
0.264005	0.072116	0.278972
0.264837	0.072228	0.282324
0.265669	0.072338	0.285446
0.266501	0.07244	0.287054
0.267332	0.07254	0.288276
0.268164	0.072604	0.289324
0.268996	0.07245	0.29024
0.269828	0.072171	0.291206
0.27066	0.071889	0.292442
0.271491	0.071611	0.293844
0.272323	0.071361	0.295228
0.273155	0.07115	0.296588
0.273987	0.070939	0.297898
0.274818	0.070751	0.2989
0.27565	0.070669	0.299544
0.276482	0.070587	0.300066
0.277314	0.070505	0.300232
0.278146	0.070405	0.30037
0.278977	0.070218	0.300108
0.279809	0.069998	0.298706
0.280641	0.069812	0.297182
0.281473	0.06982	0.295192
0.282304	0.070041	0.29315
0.283136	0.070262	0.291124
0.283968	0.070478	0.289154
0.2848	0.070661	0.28714
0.285632	0.070749	0.28493
0.286463	0.070837	0.282644
0.287295	0.070876	0.280364
0.288127	0.070726	0.278126
0.288959	0.070532	0.275962
0.28979	0.070338	0.274012
0.290622	0.070153	0.272274
0.291454	0.070005	0.270426
0.292286	0.069888	0.268494
0.293117	0.069771	0.266622
0.293949	0.069661	0.26477
0.294781	0.069567	0.262978
0.295613	0.069473	0.261192
0.296445	0.069378	0.259324
0.297276	0.069356	0.25716
0.298108	0.069565	0.254982
0.29894	0.069799	0.252494
0.299772	0.069949	0.250002
0.300603	0.069764	0.24751
0.301435	0.069333	0.245792
0.302267	0.068903	0.244082
0.303099	0.068448	0.242344
0.303931	0.067874	0.240612
0.304762	0.067182	0.238872
0.305594	0.066535	0.23705
0.306426	0.065864	0.23519
0.307258	0.06559	0.232894
0.308089	0.065429	0.23034
0.308921	0.065267	0.22774
0.309753	0.065108	0.225336
0.310585	0.065177	0.223072
0.311417	0.065398	0.220554
0.312248	0.065616	0.217614
0.31308	0.065747	0.214702
0.313912	0.065215	0.211804
0.314744	0.064686	0.208934
0.315575	0.064157	0.205916
0.316407	0.063621	0.202476
0.317239	0.062964	0.199052
0.318071	0.062301	0.195674
0.318903	0.061659	0.192706
0.319734	0.06145	0.189804
0.320566	0.061658	0.187942
0.321398	0.061867	0.186064
0.32223	0.062067	0.184224
0.323061	0.062088	0.182944
0.323893	0.061854	0.181692
0.324725	0.061622	0.180052
0.325557	0.061415	0.178316
0.326389	0.061637	0.176596
0.32722	0.061906	0.175094
0.328052	0.062178	0.173662
0.328884	0.062461	0.171952
0.329716	0.062961	0.17004
0.330547	0.063512	0.168136
0.331379	0.064057	0.166118
0.332211	0.064457	0.163984
0.333043	0.064579	0.161934
0.333874	0.0647	0.159966
0.334706	0.064822	0.158006
0.335538	0.06494	0.156006
0.33637	0.065039	0.15395
0.337202	0.065138	0.15168
0.338033	0.065242	0.148838
0.338865	0.065387	0.145962
0.339697	0.065547	0.143148
0.340529	0.065709	0.140608
0.34136	0.065905	0.13803
0.342192	0.066432	0.13508
0.343024	0.067256	0.132276
0.343856	0.068082	0.129678
0.344688	0.068911	0.126984
0.345519	0.069754	0.124112
0.346351	0.070595	0.121628
0.347183	0.071439	0.119334
0.348015	0.072226	0.117066
0.348846	0.072594	0.115168
0.349678	0.072862	0.113578
0.35051	0.073115	0.111854
0.351342	0.073248	0.109986
0.352174	0.073277	0.108102
0.353005	0.073306	0.106438
0.353837	0.073347	0.105156
0.354669	0.073548	0.10401
0.355501	0.074327	0.102994
0.356332	0.075107	0.101998
0.357164	0.075851	0.101096
0.357996	0.076376	0.100602
0.358828	0.076784	0.100072
0.35966	0.077206	0.099166
0.360491	0.077659	0.098204
0.361323	0.077737	0.097244
0.362155	0.077382	0.095328
0.362987	0.076978	0.093282
0.363818	0.076572	0.091066
0.36465	0.076311	0.088812
0.365482	0.076067	0.086562
0.366314	0.075823	0.084684
0.367146	0.075579	0.082944
0.367977	0.074929	0.081744
0.368809	0.074187	0.080734
0.369641	0.07344	0.079736
0.370473	0.072745	0.079
0.371304	0.072132	0.078472
0.372136	0.071526	0.077316
0.372968	0.070921	0.075674
0.3738	0.070431	0.073994
0.374631	0.070234	0.07224
0.375463	0.070057	0.0704
0.376295	0.069882	0.068796
0.377127	0.069342	0.06759
0.377959	0.068682	0.066408
0.37879	0.068015	0.06538
0.379622	0.067348	0.064966
0.380454	0.066637	0.064506
0.381286	0.065904	0.063284
0.382117	0.065173	0.062022
0.382949	0.06459	0.060748
0.383781	0.064596	0.059884
0.384613	0.064634	0.059038
0.385445	0.064671	0.058738
0.386276	0.064708	0.058524
0.387108	0.06473	0.058312
0.38794	0.064751	0.057602
0.388772	0.064773	0.05674
0.389603	0.064412	0.055378
0.390435	0.063781	0.053768
0.391267	0.063133	0.052166
0.392099	0.062492	0.050752
0.392931	0.061962	0.049488
0.393762	0.06156	0.048732
0.394594	0.061158	0.048758
0.395426	0.060752	0.048794
0.396258	0.060411	0.048742
0.397089	0.06007	0.048576
0.397921	0.059729	0.048374
0.398753	0.059388	0.048048
0.399585	0.059266	0.047678
0.400416	0.059242	0.047384
0.401248	0.059218	0.047418
0.40208	0.059335	0.047566
0.402912	0.059666	0.047696
0.403744	0.059993	0.047818
0.404575	0.06032	0.04794
0.405407	0.060647	0.04821
0.406239	0.060815	0.048534
0.407071	0.060982	0.04835
0.407902	0.061151	0.047644
0.408734	0.061358	0.04682
0.409566	0.061575	0.045556
0.410398	0.061792	0.044034
0.41123	0.062002	0.042514
0.412061	0.062145	0.041066
0.412893	0.062223	0.03965
0.413725	0.062296	0.038762
0.414557	0.062324	0.038408
0.415388	0.061901	0.038216
0.41622	0.061345	0.038264
0.417052	0.060789	0.038378
0.417884	0.060232	0.038286
0.418716	0.059984	0.037822
0.419547	0.059899	0.03727
0.420379	0.059836	0.037078
0.421211	0.059917	0.03699
0.422043	0.060254	0.036972
0.422874	0.060647	0.037612
0.423706	0.061041	0.038416
0.424538	0.061314	0.038848
0.42537	0.061065	0.039094
0.426202	0.060692	0.039316
0.427033	0.060318	0.039082
0.427865	0.05986	0.03868
0.428697	0.059359	0.03833
0.429529	0.058854	0.038036
0.43036	0.05835	0.037752
0.431192	0.05817	0.037892
0.432024	0.058279	0.038312
0.432856	0.058438	0.038946
0.433688	0.058585	0.039866
0.434519	0.058677	0.040846
0.435351	0.058758	0.041388
0.436183	0.05884	0.041196
0.437015	0.058921	0.0408
0.437846	0.05895	0.040104
0.438678	0.058969	0.039354
0.43951	0.058988	0.038628
0.440342	0.059042	0.038032
0.441173	0.059125	0.037454
0.442005	0.059212	0.036518
0.442837	0.059299	0.035516
0.443669	0.059266	0.034512
0.444501	0.059032	0.033532
0.445332	0.058766	0.032554
0.446164	0.0585	0.031572
0.446996	0.058131	0.030586
0.447828	0.057747	0.029592
0.448659	0.057359	0.029206
0.449491	0.056974	0.029304
0.450323	0.056553	0.02954
0.451155	0.056117	0.029848
0.451987	0.055682	0.0302
0.452818	0.055201	0.030532
0.45365	0.054542	0.03079
0.454482	0.053853	0.030942
0.455314	0.053171	0.030872
0.456145	0.052537	0.030694
0.456977	0.052423	0.030468
0.457809	0.052369	0.030036
0.458641	0.052315	0.029524
0.459473	0.052717	0.029276
0.460304	0.05348	0.029174
0.461136	0.054269	0.029074
0.461968	0.055064	0.028682
0.4628	0.05569	0.028116
0.463631	0.056048	0.027454
0.464463	0.056375	0.02673
0.465295	0.056676	0.025998
0.466127	0.056953	0.025568
0.466959	0.057238	0.025382
0.46779	0.057534	0.025284
0.468622	0.057832	0.025244
0.469454	0.058199	0.02522
0.470286	0.058619	0.025148
0.471117	0.059048	0.025014
0.471949	0.059448	0.02492
0.472781	0.059712	0.024938
0.473613	0.059915	0.025
0.474445	0.060117	0.024922
0.475276	0.060331	0.024572
0.476108	0.06059	0.024042
0.47694	0.060871	0.023168
0.477772	0.061151	0.022142
0.478603	0.061354	0.021174
0.479435	0.061445	0.020466
0.480267	0.061499	0.019864
0.481099	0.061553	0.019212
0.48193	0.06158	0.018534
0.482762	0.061574	0.017854
0.483594	0.061561	0.01747
0.484426	0.061547	0.017218
0.485258	0.061564	0.016956
0.486089	0.061597	0.01669
0.486921	0.061631	0.01642
0.487753	0.061666	0.016158
0.488585	0.061785	0.0159
0.489416	0.06194	0.015526
0.490248	0.062096	0.015024
0.49108	0.0622	0.014488
0.491912	0.061833	0.013864
0.492744	0.061286	0.013146
0.493575	0.060739	0.012632
0.494407	0.060229	0.012548
0.495239	0.059877	0.01259
0.496071	0.05958	0.012722
0.496902	0.059284	0.013094
0.497734	0.059096	0.013468
0.498566	0.059056	0.013516
0.499398	0.059055	0.013456
0.50023	0.059054	0.013366
0.501061	0.058675	0.012966
0.501893	0.057912	0.012466
0.502725	0.057067	0.011938
0.503557	0.056221	0.011438
0.504388	0.055431	0.010946
0.50522	0.054667	0.010504
0.506052	0.05391	0.010118
0.506884	0.053154	0.009492
0.507716	0.052421	0.008554
0.508547	0.0517	0.007552
0.509379	0.050983	0.006508
0.510211	0.050292	0.005408
0.511043	0.049889	0.004308
0.511874	0.049566	0.003242
0.512706	0.049243	0.0022
0.513538	0.048954	0.001118
0.51437	0.048818	-7e-05
0.515202	0.048722	-0.00117
0.516033	0.048625	-0.001898
0.516865	0.048161	-0.002408
0.517697	0.047253	-0.002858
0.518529	0.046316	-0.003014
0.51936	0.045406	-0.00301
0.520192	0.044512	-0.0033
0.521024	0.043676	-0.003808
0.521856	0.042882	-0.004312
0.522687	0.042089	-0.004778
0.523519	0.041691	-0.005206
0.524351	0.04173	-0.005224
0.525183	0.041853	-0.004844
0.526015	0.041976	-0.004424
0.526846	0.042075	-0.003996
0.527678	0.042152	-0.003562
0.52851	0.042226	-0.003388
0.529342	0.042251	-0.00354
0.530173	0.042036	-0.003782
0.531005	0.041661	-0.003932
0.531837	0.041288	-0.003946
0.532669	0.040952	-0.003858
0.533501	0.041005	-0.003676
0.534332	0.041331	-0.003456
0.535164	0.041658	-0.00341
0.535996	0.041877	-0.00377
0.536828	0.041944	-0.00442
0.537659	0.041957	-0.005336
0.538491	0.04197	-0.006404
0.539323	0.041897	-0.007412
0.540155	0.041677	-0.008142
0.540987	0.041395	-0.00865
0.541818	0.041113	-0.008638
0.54265	0.040821	-0.008292
0.543482	0.040518	-0.007946
0.544314	0.040213	-0.007574
0.545145	0.039909	-0.007178
0.545977	0.03956	-0.006654
0.546809	0.039174	-0.006032
0.547641	0.038778	-0.005404
0.548472	0.038432	-0.004472
0.549304	0.038321	-0.003268
0.550136	0.038338	-0.002052
0.550968	0.038356	-0.000862
0.5518	0.038348	0.000314
0.552631	0.038106	0.001464
0.553463	0.037728	0.002574
0.554295	0.03735	0.003426
0.555127	0.036801	0.003904
0.555958	0.036041	0.004238
0.55679	0.035216	0.004386
0.557622	0.034389	0.00422
0.558454	0.033854	0.003858
0.559286	0.033783	0.00352
0.560117	0.033878	0.003228
0.560949	0.033973	0.00298
0.561781	0.0342	0.002974
0.562613	0.034498	0.003252
0.563444	0.034796	0.003746
0.564276	0.035094	0.004584
0.565108	0.034909	0.005422
0.56594	0.034353	0.005964
0.566772	0.033735	0.006008
0.567603	0.033059	0.005996
0.568435	0.032265	0.005982
0.569267	0.031431	0.005964
0.570099	0.030595	0.006138
0.57093	0.029826	0.00668
0.571762	0.029347	0.007202
0.572594	0.029001	0.00743
0.573426	0.028644	0.007524
0.574257	0.028134	0.007578
0.575089	0.027398	0.007538
0.575921	0.026616	0.007448
0.576753	0.025834	0.007366
0.577585	0.025132	0.00729
0.578416	0.024592	0.00728
0.579248	0.024124	0.007506
0.58008	0.023758	0.007992
0.580912	0.023944	0.008776
0.581743	0.02468	0.009852
0.582575	0.025419	0.010886
0.583407	0.026155	0.011512
0.584239	0.026899	0.011682
0.585071	0.027656	0.011606
0.585902	0.028411	0.011222
0.586734	0.029083	0.010836
0.587566	0.029598	0.010356
0.588398	0.030043	0.009748
0.589229	0.030486	0.0091
0.590061	0.030894	0.008416
0.590893	0.031105	0.007718
0.591725	0.031136	0.007048
0.592557	0.031168	0.006412
0.593388	0.031059	0.005804
0.59422	0.03075	0.00523
0.595052	0.0304	0.004668
0.595884	0.030052	0.004284
0.596715	0.029831	0.00428
0.597547	0.029837	0.004588
0.598379	0.029936	0.005204
0.599211	0.030033	0.006008
0.600043	0.0301	0.006792
0.600874	0.030139	0.007522
0.601706	0.030178	0.008116
0.602538	0.030217	0.008242
0.60337	0.030156	0.007986
0.604201	0.029991	0.00773
0.605033	0.029827	0.007192
0.605865	0.029635	0.006374
0.606697	0.029383	0.005798
0.607529	0.029103	0.005452
0.60836	0.028823	0.005104
0.609192	0.028588	0.004764
0.610024	0.028463	0.004444
0.610856	0.028402	0.004138
0.611687	0.02834	0.003824
0.612519	0.028267	0.003486
0.613351	0.028183	0.003226
0.614183	0.028097	0.003278
0.615014	0.028012	0.003504
0.615846	0.028095	0.003742
0.616678	0.028368	0.003988
0.61751	0.028678	0.00423
0.618342	0.029028	0.004464
0.619173	0.029502	0.004658
0.620005	0.030049	0.004712
0.620837	0.030598	0.004636
0.621669	0.031018	0.004524
0.6225	0.030793	0.004172
0.623332	0.030137	0.003476
0.624164	0.029485	0.002944
0.624996	0.028768	0.002664
0.625828	0.027975	0.002384
0.626659	0.027135	0.002264
0.627491	0.026233	0.002538
0.628323	0.02536	0.00284
0.629155	0.024659	0.003212
0.629986	0.024046	0.003582
0.630818	0.023433	0.003972
0.63165	0.023048	0.004408
0.632482	0.023182	0.004792
0.633314	0.023315	0.00502
0.634145	0.023448	0.005208
0.634977	0.023678	0.005388
0.635809	0.02414	0.005534
0.636641	0.024652	0.005644
0.637472	0.025133	0.005698
0.638304	0.025464	0.005722
0.639136	0.025632	0.005668
0.639968	0.025799	0.005328
0.6408	0.025968	0.004716
0.641631	0.02616	0.004038
0.642463	0.026388	0.003292
0.643295	0.026616	0.002606
0.644127	0.026785	0.002304
0.644958	0.026813	0.00253
0.64579	0.026791	0.00294
0.646622	0.02677	0.00359
0.647454	0.026768	0.00424
0.648286	0.026825	0.00472
0.649117	0.026919	0.004898
0.649949	0.027014	0.005022
0.650781	0.02713	0.00505
0.651613	0.027276	0.005076
0.652444	0.027422	0.005106
0.653276	0.027568	0.005142
0.654108	0.027722	0.004826
0.65494	0.027889	0.003832
0.655771	0.028059	0.002694
0.656603	0.028311	0.00155
0.657435	0.028781	0.000386
0.658267	0.029386	-0.000748
0.659099	0.029991	-0.001818
0.65993	0.03057	-0.002862
0.660762	0.031037	-0.003854
0.661594	0.031404	-0.004704
0.662426	0.031769	-0.005228
0.663257	0.032048	-0.00514
0.664089	0.032187	-0.004602
0.664921	0.032311	-0.004084
0.665753	0.032435	-0.00364
0.666585	0.032638	-0.003496
0.667416	0.032986	-0.00346
0.668248	0.033382	-0.003688
0.66908	0.033763	-0.003916
0.669912	0.034062	-0.00416
0.670743	0.034276	-0.004486
0.671575	0.034491	-0.00488
0.672407	0.034706	-0.005638
0.673239	0.0346	-0.0064
0.674071	0.034069	-0.007126
0.674902	0.033536	-0.007672
0.675734	0.03288	-0.00812
0.676566	0.031981	-0.008272
0.677398	0.030979	-0.008356
0.678229	0.030013	-0.00843
0.679061	0.029135	-0.008442
0.679893	0.028379	-0.008458
0.680725	0.027743	-0.00867
0.681557	0.027084	-0.008996
0.682388	0.026417	-0.00931
0.68322	0.025707	-0.009554
0.684052	0.024996	-0.009754
0.684884	0.024283	-0.010168
0.685715	0.023604	-0.010822
0.686547	0.02308	-0.011494
0.687379	0.022618	-0.012304
0.688211	0.022139	-0.013396
0.689043	0.021578	-0.014292
0.689874	0.020929	-0.014644
0.690706	0.020278	-0.014992
0.691538	0.019625	-0.01531
0.69237	0.018961	-0.01551
0.693201	0.018261	-0.015758
0.694033	0.017557	-0.016182
0.694865	0.016928	-0.016626
0.695697	0.01659	-0.016862
0.696528	0.016321	-0.016314
0.69736	0.016053	-0.015576
0.698192	0.015733	-0.014794
0.699024	0.015195	-0.01399
0.699856	0.014491	-0.013202
0.700687	0.013786	-0.012486
0.701519	0.013071	-0.01179
0.702351	0.012341	-0.011034
0.703183	0.011611	-0.010226
0.704014	0.010883	-0.009548
0.704846	0.010204	-0.009472
0.705678	0.009699	-0.009996
0.70651	0.009213	-0.01053
0.707342	0.008737	-0.011096
0.708173	0.008313	-0.011638
0.709005	0.007927	-0.012046
0.709837	0.007542	-0.012228
0.710669	0.007167	-0.012488
0.7115	0.006855	-0.012984
0.712332	0.006651	-0.013534
0.713164	0.006447	-0.013962
0.713996	0.006171	-0.014076
0.714828	0.00563	-0.014136
0.715659	0.004902	-0.014016
0.716491	0.004171	-0.013808
0.717323	0.00352	-0.013672
0.718155	0.003125	-0.013784
0.718986	0.002865	-0.01398
0.719818	0.002607	-0.014168
0.72065	0.002534	-0.01433
0.721482	0.002952	-0.014488
0.722314	0.003482	-0.014438
0.723145	0.004013	-0.014252
0.723977	0.004562	-0.014008
0.724809	0.005145	-0.013568
0.725641	0.00573	-0.013124
0.726472	0.006248	-0.012474
0.727304	0.006348	-0.011544
0.728136	0.005858	-0.01065
0.728968	0.005366	-0.010514
0.7298	0.0049	-0.010382
0.730631	0.00452	-0.010352
0.731463	0.004225	-0.010976
0.732295	0.003949	-0.011562
0.733127	0.003725	-0.011624
0.733958	0.003894	-0.011558
0.73479	0.004493	-0.011478
0.735622	0.005094	-0.011188
0.736454	0.005673	-0.010906
0.737285	0.00592	-0.011048
0.738117	0.006088	-0.011454
0.738949	0.006255	-0.011866
0.739781	0.006392	-0.012318
0.740613	0.006153	-0.01278
0.741444	0.005819	-0.012958
0.742276	0.005488	-0.012764
0.743108	0.005163	-0.012574
0.74394	0.004855	-0.012438
0.744771	0.004547	-0.012374
0.745603	0.004241	-0.012324
0.746435	0.003945	-0.012312
0.747267	0.003685	-0.0123
0.748099	0.003423	-0.012282
0.74893	0.003157	-0.012232
0.749762	0.002839	-0.012196
0.750594	0.002476	-0.01229
0.751426	0.002112	-0.012416
0.752257	0.001734	-0.01251
0.753089	0.001225	-0.012336
0.753921	0.000637	-0.01206
0.754753	4.9e-05	-0.01151
0.755585	-0.000509	-0.010798
0.756416	-0.000802	-0.010106
0.757248	-0.000863	-0.009604
0.75808	-0.000924	-0.009234
0.758912	-0.000952	-0.008986
0.759743	-0.000744	-0.008894
0.760575	-0.00051	-0.008806
0.761407	-0.000278	-0.008734
0.762239	-0.00013	-0.00869
0.76307	-0.000552	-0.008704
0.763902	-0.001106	-0.008856
0.764734	-0.001673	-0.009014
0.765566	-0.002328	-0.009246
0.766398	-0.003128	-0.009652
0.767229	-0.003929	-0.00994
0.768061	-0.004692	-0.009616
0.768893	-0.005141	-0.00929
0.769725	-0.004865	-0.008848
0.770556	-0.004589	-0.007816
0.771388	-0.004338	-0.00684
0.77222	-0.004224	-0.005856
0.773052	-0.004163	-0.00486
0.773884	-0.004103	-0.00386
0.774715	-0.004123	-0.00336
0.775547	-0.004597	-0.003036
0.776379	-0.005439	-0.003126
0.777211	-0.006278	-0.003664
0.778042	-0.007072	-0.00424
0.778874	-0.007733	-0.00442
0.779706	-0.008398	-0.004298
0.780538	-0.00906	-0.004086
0.78137	-0.009642	-0.003714
0.782201	-0.009885	-0.00333
0.783033	-0.010047	-0.003196
0.783865	-0.010178	-0.003458
0.784697	-0.010139	-0.003764
0.785528	-0.009929	-0.004242
0.78636	-0.009729	-0.00473
0.787192	-0.009515	-0.005208
0.788024	-0.009297	-0.005646
0.788855	-0.009113	-0.006082
0.789687	-0.008933	-0.00616
0.790519	-0.008752	-0.00618
0.791351	-0.008792	-0.006198
0.792183	-0.008939	-0.00608
0.793014	-0.009093	-0.005922
0.793846	-0.009246	-0.005322
0.794678	-0.00927	-0.004508
0.79551	-0.009202	-0.003684
0.796341	-0.00913	-0.003144
0.797173	-0.009035	-0.002794
0.798005	-0.008736	-0.002704
0.798837	-0.008425	-0.003002
0.799669	-0.008118	-0.003316
0.8005	-0.00781	-0.00351
0.801332	-0.007759	-0.003528
0.802164	-0.007744	-0.0034
0.802996	-0.00773	-0.002702
0.803827	-0.008058	-0.00201
0.804659	-0.008735	-0.001268
0.805491	-0.009422	-0.000376
0.806323	-0.010102	0.000518
0.807155	-0.010716	0.001136
0.807986	-0.011152	0.001752
0.808818	-0.011592	0.002354
0.80965	-0.012029	0.00224
0.810482	-0.011788	0.002138
0.811313	-0.011379	0.002456
0.812145	-0.010969	0.002878
0.812977	-0.01056	0.003302
0.813809	-0.009997	0.00381
0.814641	-0.009372	0.004336
0.815472	-0.008745	0.004432
0.816304	-0.008159	0.00425
0.817136	-0.007708	0.00409
0.817968	-0.007262	0.004374
0.818799	-0.006814	0.00508
0.819631	-0.006393	0.005834
0.820463	-0.006125	0.006638
0.821295	-0.005858	0.007436
0.822127	-0.005591	0.008158
0.822958	-0.005354	0.008718
0.82379	-0.005133	0.00923
0.824622	-0.004912	0.009652
0.825454	-0.004699	0.010102
0.826285	-0.004646	0.010596
0.827117	-0.004814	0.011242
0.827949	-0.004983	0.011924
0.828781	-0.005169	0.012858
0.829612	-0.005571	0.013862
0.830444	-0.005999	0.014862
0.831276	-0.006425	0.015558
0.832108	-0.006835	0.016146
0.83294	-0.007022	0.016196
0.833771	-0.007115	0.015992
0.834603	-0.007215	0.015756
0.835435	-0.007399	0.015144
0.836267	-0.00775	0.014282
0.837098	-0.008101	0.013924
0.83793	-0.008452	0.014042
0.838762	-0.008808	0.014232
0.839594	-0.009319	0.014644
0.840426	-0.009867	0.015424
0.841257	-0.010447	0.0161
0.842089	-0.010844	0.016486
0.842921	-0.011115	0.016824
0.843753	-0.011367	0.017042
0.844584	-0.011621	0.016752
0.845416	-0.011583	0.016368
0.846248	-0.011195	0.015932
0.84708	-0.010753	0.015486
0.847912	-0.010307	0.015042
0.848743	-0.009492	0.014838
0.849575	-0.008569	0.014674
0.850407	-0.007642	0.014292
0.851239	-0.006711	0.013878
0.85207	-0.006359	0.013462
0.852902	-0.006252	0.012674
0.853734	-0.006171	0.01174
0.854566	-0.006256	0.011108
0.855398	-0.006766	0.010618
0.856229	-0.007334	0.010136
0.857061	-0.007907	0.010036
0.857893	-0.008447	0.010246
0.858725	-0.008859	0.01051
0.859556	-0.009253	0.010798
0.860388	-0.009644	0.011084
0.86122	-0.01003	0.011336
0.862052	-0.010413	0.011534
0.862884	-0.010793	0.011676
0.863715	-0.011176	0.011744
0.864547	-0.011532	0.011806
0.865379	-0.01187	0.011882
0.866211	-0.012205	0.012018
0.867042	-0.012541	0.01221
0.867874	-0.012632	0.012604
0.868706	-0.012695	0.013016
0.869538	-0.012757	0.013428
0.870369	-0.01282	0.013548
0.871201	-0.012673	0.013642
0.872033	-0.01248	0.013326
0.872865	-0.012284	0.012932
0.873697	-0.012358	0.012536
0.874528	-0.012865	0.012756
0.87536	-0.013408	0.01317
0.876192	-0.013951	0.013418
0.877024	-0.014423	0.01357
0.877855	-0.014721	0.013708
0.878687	-0.015007	0.013396
0.879519	-0.015292	0.012616
0.880351	-0.015116	0.01182
0.881183	-0.014711	0.01122
0.882014	-0.014289	0.010682
0.882846	-0.01387	0.010286
0.883678	-0.013671	0.010162
0.88451	-0.013579	0.00993
0.885341	-0.013493	0.00914
0.886173	-0.013402	0.008146
0.887005	-0.013261	0.007164
0.887837	-0.013118	0.006228
0.888669	-0.012975	0.005368
0.8895	-0.012833	0.005134
0.890332	-0.013114	0.005142
0.891164	-0.013458	0.005148
0.891996	-0.013783	0.005336
0.892827	-0.014043	0.005594
0.893659	-0.014251	0.006026
0.894491	-0.014456	0.006546
0.895323	-0.014665	0.007076
0.896155	-0.014736	0.00733
0.896986	-0.014425	0.007416
0.897818	-0.013982	0.007358
0.89865	-0.01354	0.007176
0.899482	-0.013225	0.006968
0.900313	-0.012994	0.006738
0.901145	-0.012776	0.006488
0.901977	-0.012558	0.006028
0.902809	-0.012345	0.005192
0.903641	-0.012139	0.004252
0.904472	-0.011933	0.003356
0.905304	-0.01175	0.002526
0.906136	-0.01167	0.001802
0.906968	-0.011623	0.001444
0.907799	-0.011577	0.0012
0.908631	-0.01153	0.000914
0.909463	-0.011687	0.000456
0.910295	-0.011913	-5.6e-05
0.911126	-0.012139	-0.000438
0.911958	-0.012521	-0.000772
0.91279	-0.013059	-0.001106
0.913622	-0.013628	-0.001112
0.914454	-0.014198	-0.000968
0.915285	-0.014544	-0.000886
0.916117	-0.014482	-0.000846
0.916949	-0.014314	-0.000812
0.917781	-0.014145	-0.000634
0.918612	-0.014119	-0.000354
0.919444	-0.014133	-0.000216
0.920276	-0.014147	-0.000238
0.921108	-0.014162	-0.000294
0.92194	-0.014561	-0.000502
0.922771	-0.015232	-0.000906
0.923603	-0.015955	-0.00139
0.924435	-0.016374	-0.001972
0.925267	-0.016254	-0.002576
0.926098	-0.016016	-0.002952
0.92693	-0.015778	-0.002734
0.927762	-0.015544	-0.002344
0.928594	-0.01535	-0.001676
0.929426	-0.015168	-0.000942
0.930257	-0.014985	-0.000308
0.931089	-0.015149	-0.000284
0.931921	-0.015479	-0.00046
0.932753	-0.015828	-0.000828
0.933584	-0.016178	-0.00138
0.934416	-0.016572	-0.001952
0.935248	-0.017043	-0.002654
0.93608	-0.017529	-0.003482
0.936912	-0.017985	-0.004396
0.937743	-0.01834	-0.005402
0.938575	-0.01867	-0.006434
0.939407	-0.019001	-0.007382
0.940239	-0.019333	-0.008194
0.94107	-0.019515	-0.008808
0.941902	-0.019628	-0.009142
0.942734	-0.019734	-0.009354
0.943566	-0.019627	-0.009414
0.944398	-0.019337	-0.009124
0.945229	-0.019035	-0.008728
0.946061	-0.018755	-0.008692
0.946893	-0.01845	-0.008884
0.947725	-0.018041	-0.00914
0.948556	-0.017568	-0.009706
0.949388	-0.017094	-0.010466
0.95022	-0.017077	-0.0107
0.951052	-0.017375	-0.010552
0.951883	-0.017673	-0.010402
0.952715	-0.01797	-0.01036
0.953547	-0.018143	-0.010394
0.954379	-0.018151	-0.010976
0.955211	-0.018104	-0.012072
0.956042	-0.018035	-0.013256
0.956874	-0.017743	-0.014388
0.957706	-0.017322	-0.015462
0.958538	-0.0169	-0.016056
0.959369	-0.016479	-0.016022
0.960201	-0.015944	-0.01578
0.961033	-0.01534	-0.015408
0.961865	-0.014737	-0.014862
0.962697	-0.0141	-0.01435
0.963528	-0.013408	-0.014026
0.96436	-0.012695	-0.01378
0.965192	-0.01198	-0.013506
0.966024	-0.011514	-0.013148
0.966855	-0.011553	-0.012834
0.967687	-0.0118	-0.012908
0.968519	-0.012047	-0.013184
0.969351	-0.01248	-0.013486
0.970183	-0.01306	-0.014016
0.971014	-0.013666	-0.014666
0.971846	-0.014272	-0.014672
0.972678	-0.014601	-0.01432
0.97351	-0.014711	-0.01397
0.974341	-0.014785	-0.0134
0.975173	-0.014824	-0.012688
0.976005	-0.014702	-0.012288
0.976837	-0.014508	-0.012142
0.977669	-0.014314	-0.012038
0.9785	-0.014142	-0.011846
0.979332	-0.014061	-0.01157
0.980164	-0.01402	-0.011136
0.980996	-0.01398	-0.010494
0.981827	-0.014121	-0.009784
0.982659	-0.014528	-0.009262
0.983491	-0.015018	-0.00902
0.984323	-0.01551	-0.00891
0.985155	-0.016176	-0.008924
0.985986	-0.017034	-0.009046
0.986818	-0.017946	-0.009118
0.98765	-0.018856	-0.008892
0.988482	-0.019577	-0.008356
0.989313	-0.020875	-0.007982
0.990145	-0.02207	-0.007834
0.990977	-0.022197	-0.007458
0.991809	-0.02191	-0.002882
0.99264	-0.021689	-0.0026
0.993472	-0.021562	-0.001846
0.994304	-0.021474	-0.000918
0.995136	-0.021388	-0.000752
0.995968	-0.021487	-0.001598
0.996799	-0.021747	-0.002358
0.997631	-0.022035	-0.002838
0.998463	-0.023908	-0.002964
0.999295	-0.024716	-0.006688
1.00013	-0.024989	-0.005762
1.00096	-0.025164	-0.005926
1.00179	-0.024911	-0.006334
1.00262	-0.024508	-0.006696
1.00345	-0.024137	-0.006996
1.00429	-0.023601	-0.007132
1.00512	-0.022955	-0.007116
1.00595	-0.022301	-0.006998
1.00678	-0.021646	-0.006788
1.00761	-0.021175	-0.006578
1.00844	-0.020841	-0.006186
1.00928	-0.020528	-0.005586
1.01011	-0.020276	-0.00493
1.01094	-0.020296	-0.004214
1.01177	-0.020432	-0.003498
1.0126	-0.020568	-0.003312
1.01344	-0.020686	-0.003842
1.01427	-0.020644	-0.004566
1.0151	-0.020533	-0.005346
1.01593	-0.020421	-0.006132
1.01676	-0.020446	-0.006552
1.01759	-0.02067	-0.006372
1.01842	-0.020952	-0.00608
1.01926	-0.021234	-0.005986
1.02009	-0.02169	-0.00597
1.02092	-0.022476	-0.00619
1.02175	-0.023372	-0.006982
1.02258	-0.024272	-0.008074
1.02342	-0.025177	-0.009118
1.02425	-0.026086	-0.010132
1.02508	-0.026991	-0.010976
1.02591	-0.027902	-0.011
1.02674	-0.028597	-0.010344
1.02757	-0.02915	-0.009196
1.02841	-0.02969	-0.007714
1.02924	-0.030171	-0.006226
1.03007	-0.030503	-0.004438
1.0309	-0.030791	-0.002408
1.03173	-0.031076	-0.000904
1.03257	-0.031325	0.000128
1.0334	-0.031414	0.001118
1.03423	-0.031451	0.00125
1.03506	-0.031487	0.0005
1.03589	-0.031462	-0.000508
1.03672	-0.031376	-0.001604
1.03756	-0.031276	-0.002666
1.03839	-0.031176	-0.003526
1.03922	-0.031181	-0.004104
1.04005	-0.031324	-0.00441
1.04088	-0.031501	-0.004324
1.04171	-0.031676	-0.003964
1.04255	-0.03158	-0.003602
1.04338	-0.031404	-0.003232
1.04421	-0.031227	-0.002906
1.04504	-0.03105	-0.002834
1.04587	-0.031082	-0.003044
1.04671	-0.031194	-0.003266
1.04754	-0.031313	-0.003574
1.04837	-0.031444	-0.00398
1.0492	-0.03161	-0.004196
1.05003	-0.031783	-0.004096
1.05086	-0.031958	-0.003994
1.0517	-0.032059	-0.003934
1.05253	-0.031881	-0.003954
1.05336	-0.031636	-0.003856
1.05419	-0.031379	-0.00352
1.05502	-0.031162	-0.00316
1.05585	-0.031023	-0.002766
1.05669	-0.030914	-0.002308
1.05752	-0.030805	-0.001938
1.05835	-0.030588	-0.001802
1.05918	-0.030174	-0.001748
1.06001	-0.02967	-0.001606
1.06085	-0.029166	-0.001254
1.06168	-0.028804	-0.000836
1.06251	-0.02855	-0.000522
1.06334	-0.028296	-0.000274
1.06417	-0.028042	-4e-05
1.065	-0.027781	0.000144
1.06584	-0.027515	0.0003
1.06667	-0.027248	0.000508
1.0675	-0.026992	0.000766
1.06833	-0.026771	0.000952
1.06916	-0.02657	0.000734
1.07	-0.026368	6.6e-05
1.07083	-0.026211	-0.000588
1.07166	-0.026186	-0.00122
1.07249	-0.026234	-0.001846
1.07332	-0.026281	-0.002106
1.07415	-0.026299	-0.00176
1.07499	-0.026277	-0.00142
1.07582	-0.026241	-0.001182
1.07665	-0.026206	-0.000954
1.07748	-0.026219	-0.00066
1.07831	-0.026297	-0.000244
1.07915	-0.026397	0.000256
1.07998	-0.026498	0.00084
1.08081	-0.026484	0.00145
1.08164	-0.026368	0.001892
1.08247	-0.026234	0.001938
1.0833	-0.026099	0.001626
1.08414	-0.026182	0.001008
1.08497	-0.026399	0.000218
1.0858	-0.026617	-0.000494
1.08663	-0.026808	-0.000926
1.08746	-0.026874	-0.001122
1.0883	-0.026877	-0.001298
1.08913	-0.026879	-0.001462
1.08996	-0.026871	-0.001648
1.09079	-0.026832	-0.002032
1.09162	-0.026778	-0.00263
1.09245	-0.026725	-0.003092
1.09329	-0.026987	-0.003162
1.09412	-0.027631	-0.003234
1.09495	-0.02839	-0.003372
1.09578	-0.029152	-0.003792
1.09661	-0.029846	-0.0043
1.09744	-0.030459	-0.005038
1.09828	-0.031053	-0.005804
1.09911	-0.031646	-0.006506
1.09994	-0.03175	-0.00695
1.10077	-0.031555	-0.00732
1.1016	-0.031334	-0.00779
1.10244	-0.031114	-0.008298
1.10327	-0.030723	-0.008786
1.1041	-0.030253	-0.00917
1.10493	-0.029786	-0.009442
1.10576	-0.029466	-0.009582
1.10659	-0.029453	-0.00962
1.10743	-0.029617	-0.009664
1.10826	-0.029792	-0.009754
1.10909	-0.029962	-0.00989
1.10992	-0.030102	-0.009938
1.11075	-0.030215	-0.009868
1.11158	-0.030328	-0.009798
1.11242	-0.030355	-0.009742
1.11325	-0.030232	-0.009746
1.11408	-0.03006	-0.010122
1.11491	-0.029889	-0.011356
1.11574	-0.02974	-0.012588
1.11658	-0.029633	-0.013778
1.11741	-0.029545	-0.014842
1.11824	-0.029464	-0.015512
1.11907	-0.029443	-0.015034
1.1199	-0.02949	-0.01443
1.12073	-0.029537	-0.013852
1.12157	-0.029583	-0.013368
1.1224	-0.029715	-0.01301
1.12323	-0.029971	-0.012954
1.12406	-0.030252	-0.013006
1.12489	-0.030504	-0.012974
1.12572	-0.030648	-0.012638
1.12656	-0.030711	-0.012146
1.12739	-0.030774	-0.011894
1.12822	-0.030857	-0.011812
1.12905	-0.031044	-0.011734
1.12988	-0.031322	-0.01167
1.13071	-0.031599	-0.011568
1.13155	-0.032073	-0.011202
1.13238	-0.032846	-0.010524
1.13321	-0.033701	-0.009866
1.13404	-0.034557	-0.009418
1.13487	-0.035176	-0.009366
1.13571	-0.035387	-0.00943
1.13654	-0.035433	-0.009698
1.13737	-0.035448	-0.009966
1.1382	-0.035156	-0.010146
1.13903	-0.034594	-0.010124
1.13986	-0.034031	-0.010348
1.1407	-0.033468	-0.011156
1.14153	-0.033286	-0.012024
1.14236	-0.033497	-0.012856
1.14319	-0.033749	-0.01359
1.14402	-0.034054	-0.013992
1.14485	-0.034486	-0.013704
1.14569	-0.034991	-0.013132
1.14652	-0.035495	-0.012518
1.14735	-0.035894	-0.01202
1.14818	-0.03596	-0.011636
1.14901	-0.035815	-0.011064
1.14985	-0.03567	-0.010316
1.15068	-0.035623	-0.009574
1.15151	-0.035683	-0.008906
1.15234	-0.035764	-0.008396
1.15317	-0.035844	-0.00807
1.154	-0.036035	-0.0081
1.15484	-0.036361	-0.00812
1.15567	-0.036727	-0.007916
1.1565	-0.037092	-0.006692
1.15733	-0.03736	-0.005424
1.15816	-0.037552	-0.003998
1.159	-0.037735	-0.002582
1.15983	-0.037902	-0.001314
1.16066	-0.038025	-0.001402
1.16149	-0.038082	-0.001634
1.16232	-0.03814	-0.001844
1.16315	-0.038155	-0.00205
1.16399	-0.038007	-0.002216
1.16482	-0.037713	-0.002052
1.16565	-0.03742	-0.001792
1.16648	-0.037148	-0.001816
1.16731	-0.036968	-0.001958
1.16814	-0.036894	-0.002068
1.16898	-0.036819	-0.00194
1.16981	-0.036836	-0.001628
1.17064	-0.037063	-0.00146
1.17147	-0.037338	-0.00142
1.1723	-0.037613	-0.001406
1.17314	-0.037752	-0.001622
1.17397	-0.037562	-0.002178
1.1748	-0.037256	-0.002458
1.17563	-0.036985	-0.002284
1.17646	-0.036913	-0.002104
1.17729	-0.037098	-0.00185
1.17813	-0.037284	-0.001344
1.17896	-0.037492	-0.000844
1.17979	-0.037929	-0.000368
1.18062	-0.038723	0.000108
1.18145	-0.039518	0.000726
1.18229	-0.040155	0.002042
1.18312	-0.040404	0.003358
1.18395	-0.040466	0.004324
1.18478	-0.040528	0.00525
1.18561	-0.040554	0.006008
1.18644	-0.040459	0.005922
1.18728	-0.04027	0.00551
1.18811	-0.04008	0.005122
1.18894	-0.039947	0.004744
1.18977	-0.039906	0.004332
1.1906	-0.039864	0.003726
1.19144	-0.039823	0.003058
1.19227	-0.039712	0.002784
1.1931	-0.039472	0.00283
1.19393	-0.039205	0.00291
1.19476	-0.038874	0.003206
1.19559	-0.038346	0.003786
1.19643	-0.037671	0.004252
1.19726	-0.036997	0.00455
1.19809	-0.036325	0.004826
1.19892	-0.035721	0.005078
1.19975	-0.03522	0.005192
1.20058	-0.034719	0.00539
1.20142	-0.034374	0.006342
1.20225	-0.034292	0.007332
1.20308	-0.034264	0.008324
1.20391	-0.034237	0.009288
1.20474	-0.03427	0.010254
1.20558	-0.034473	0.011996
1.20641	-0.034796	0.013844
1.20724	-0.035182	0.015696
1.20807	-0.035894	0.017844
1.2089	-0.036923	0.020134
1.20973	-0.037952	0.021686
1.21057	-0.038981	0.022908
1.2114	-0.039884	0.024124
1.21223	-0.040578	0.025482
1.21306	-0.041193	0.026994
1.21389	-0.041762	0.028282
1.21472	-0.042219	0.029356
1.21556	-0.042599	0.03042
1.21639	-0.042978	0.031264
1.21722	-0.043338	0.031566
1.21805	-0.043545	0.032156
1.21888	-0.043433	0.033396
1.21972	-0.043321	0.034638
1.22055	-0.043202	0.03589
1.22138	-0.043054	0.037164
1.22221	-0.042906	0.038418
1.22304	-0.042758	0.039522
1.22387	-0.042701	0.040638
1.22471	-0.043053	0.041756
1.22554	-0.043637	0.04329
1.22637	-0.044191	0.044874
1.2272	-0.044564	0.046822
1.22803	-0.044682	0.048806
1.22887	-0.044801	0.050806
1.2297	-0.044919	0.052766
1.23053	-0.045004	0.054712
1.23136	-0.044974	0.056532
1.23219	-0.044944	0.058286
1.23302	-0.044991	0.06002
1.23385	-0.045325	0.061362
1.23469	-0.045762	0.062338
1.23552	-0.046202	0.063604
1.23635	-0.046682	0.065162
1.23718	-0.047345	0.06672
1.23801	-0.048198	0.06837
1.23885	-0.049044	0.070212
1.23968	-0.049845	0.07187
1.24051	-0.050514	0.073182
1.24134	-0.051187	0.074494
1.24217	-0.051859	0.075656
1.243	-0.052434	0.076098
1.24384	-0.052701	0.076634
1.24467	-0.0529	0.07764
1.2455	-0.053086	0.078642
1.24633	-0.053118	0.079574
1.24716	-0.052832	0.079768
1.24799	-0.052546	0.079838
1.24883	-0.052221	0.079496
1.24966	-0.051639	0.079056
1.25049	-0.050646	0.078686
1.25132	-0.049654	0.078976
1.25215	-0.048734	0.079534
1.25299	-0.048092	0.079924
1.25382	-0.04771	0.080084
1.25465	-0.047325	0.080206
1.25548	-0.046995	0.080512
1.25631	-0.046827	0.081038
1.25714	-0.046744	0.081586
1.25798	-0.04666	0.082106
1.25881	-0.046479	0.082622
1.25964	-0.046058	0.082898
1.26047	-0.045583	0.082568
1.2613	-0.045108	0.082148
1.26214	-0.044645	0.081772
1.26297	-0.044206	0.081404
1.2638	-0.043767	0.081046
1.26463	-0.043332	0.080818
1.26546	-0.042926	0.08061
1.26629	-0.04258	0.080844
1.26713	-0.042247	0.081194
1.26796	-0.041898	0.08155
1.26879	-0.041682	0.08158
1.26962	-0.041771	0.081524
1.27045	-0.041859	0.080816
1.27128	-0.04194	0.079736
1.27212	-0.041917	0.078622
1.27295	-0.041755	0.077628
1.27378	-0.041592	0.0767
1.27461	-0.041404	0.07596
1.27544	-0.0409	0.075412
1.27628	-0.040269	0.07489
1.27711	-0.039635	0.074096
1.27794	-0.039026	0.073008
1.27877	-0.038638	0.07196
1.2796	-0.038305	0.071226
1.28043	-0.037971	0.070514
1.28127	-0.037654	0.069952
1.2821	-0.037495	0.069742
1.28293	-0.037336	0.069568
1.28376	-0.037172	0.068192
1.28459	-0.036915	0.06672
1.28543	-0.036264	0.065178
1.28626	-0.035609	0.063174
1.28709	-0.034962	0.061124
1.28792	-0.034412	0.059974
1.28875	-0.034242	0.059098
1.28958	-0.034074	0.05825
1.29042	-0.033934	0.057814
1.29125	-0.034024	0.057508
1.29208	-0.034399	0.056702
1.29291	-0.034774	0.05551
1.29374	-0.035117	0.054316
1.29458	-0.035199	0.053356
1.29541	-0.034968	0.052654
1.29624	-0.034736	0.051968
1.29707	-0.034437	0.051284
1.2979	-0.033724	0.050596
1.29873	-0.032848	0.049924
1.29957	-0.031968	0.049288
1.3004	-0.031142	0.048654
1.30123	-0.030589	0.0481
1.30206	-0.030103	0.047542
1.30289	-0.029624	0.046982
1.30372	-0.029183	0.046374
1.30456	-0.028882	0.045812
1.30539	-0.028581	0.044978
1.30622	-0.028278	0.043994
1.30705	-0.027961	0.042928
1.30788	-0.027598	0.041482
1.30872	-0.027234	0.039852
1.30955	-0.026873	0.038102
1.31038	-0.026522	0.03624
1.31121	-0.026183	0.034348
1.31204	-0.025841	0.032998
1.31287	-0.02552	0.03208
1.31371	-0.02531	0.031464
1.31454	-0.025219	0.031252
1.31537	-0.025129	0.031156
1.3162	-0.025156	0.030912
1.31703	-0.025659	0.030474
1.31787	-0.026273	0.0301
1.3187	-0.02688	0.030232
1.31953	-0.027417	0.030522
1.32036	-0.027745	0.030748
1.32119	-0.028042	0.030708
1.32202	-0.028357	0.030588
1.32285	-0.028647	0.030246
1.32369	-0.028697	0.029836
1.32452	-0.028734	0.029424
1.32535	-0.028772	0.030016
1.32618	-0.028857	0.03091
1.32701	-0.029368	0.031236
1.32785	-0.0299	0.031256
1.32868	-0.030434	0.031234
1.32951	-0.030682	0.030466
1.33034	-0.030642	0.029302
1.33117	-0.030593	0.028016
1.33201	-0.030543	0.026656
1.33284	-0.030282	0.025288
1.33367	-0.029697	0.02435
1.3345	-0.029102	0.023814
1.33533	-0.028513	0.023302
1.33616	-0.028229	0.022674
1.33699	-0.027989	0.02202
1.33783	-0.027747	0.021364
1.33866	-0.027507	0.020706
1.33949	-0.027715	0.020056
1.34032	-0.028121	0.0195
1.34115	-0.028525	0.018962
1.34199	-0.028959	0.018418
1.34282	-0.029639	0.017808
1.34365	-0.030315	0.017186
1.34448	-0.030998	0.016328
1.34531	-0.031653	0.015394
1.34614	-0.032148	0.014454
1.34698	-0.03264	0.01383
1.34781	-0.033138	0.013344
1.34864	-0.033748	0.013448
1.34947	-0.034465	0.013912
1.3503	-0.035181	0.014422
1.35113	-0.035902	0.015058
1.35197	-0.036606	0.015798
1.3528	-0.037301	0.016558
1.35363	-0.038001	0.01732
1.35446	-0.03869	0.01808
1.35529	-0.039291	0.018592
1.35613	-0.039873	0.018676
1.35696	-0.040453	0.018546
1.35779	-0.041005	0.018066
1.35862	-0.041014	0.01756
1.35945	-0.04089	0.016938
1.36028	-0.040764	0.015854
1.36112	-0.040629	0.01454
1.36195	-0.040294	0.013578
1.36278	-0.039959	0.01283
1.36361	-0.039628	0.012082
1.36444	-0.03934	0.01151
1.36528	-0.039284	0.011054
1.36611	-0.039228	0.010318
1.36694	-0.039175	0.00937
1.36777	-0.039167	0.008404
1.3686	-0.039389	0.007896
1.36943	-0.03961	0.007778
1.37027	-0.039857	0.007786
1.3711	-0.040396	0.007854
1.37193	-0.041198	0.007936
1.37276	-0.041953	0.008076
1.37359	-0.042654	0.008288
1.37443	-0.043246	0.00837
1.37526	-0.043638	0.008214
1.37609	-0.043991	0.007976
1.37692	-0.044343	0.007772
1.37775	-0.04443	0.007674
1.37858	-0.044435	0.007524
1.37942	-0.044435	0.007078
1.38025	-0.044434	0.006502
1.38108	-0.04443	0.005922
1.38191	-0.044425	0.005264
1.38274	-0.04442	0.00466
1.38357	-0.044391	0.004922
1.38441	-0.044148	0.005594
1.38524	-0.043868	0.006266
1.38607	-0.043589	0.007134
1.3869	-0.043271	0.008114
1.38773	-0.04279	0.008838
1.38857	-0.042281	0.009412
1.3894	-0.04177	0.009968
1.39023	-0.041165	0.010054
1.39106	-0.040445	0.009722
1.39189	-0.039717	0.00921
1.39272	-0.038986	0.00862
1.39356	-0.038452	0.008012
1.39439	-0.038082	0.007402
1.39522	-0.037727	0.006792
1.39605	-0.037373	0.006248
1.39688	-0.037101	0.005812
1.39772	-0.036862	0.00541
1.39855	-0.036621	0.00513
1.39938	-0.036383	0.0052
1.40021	-0.036065	0.00532
1.40104	-0.035739	0.005244
1.40187	-0.035413	0.005102
1.40271	-0.035086	0.004918
1.40354	-0.034949	0.004324
1.40437	-0.034832	0.003624
1.4052	-0.034715	0.003396
1.40603	-0.034696	0.00333
1.40687	-0.034918	0.003264
1.4077	-0.035162	0.003534
1.40853	-0.035404	0.003962
1.40936	-0.03562	0.004498
1.41019	-0.035604	0.005078
1.41102	-0.035569	0.005636
1.41186	-0.035535	0.006106
1.41269	-0.035043	0.006534
1.41352	-0.034314	0.006954
1.41435	-0.033578	0.007366
1.41518	-0.032841	0.00777
1.41601	-0.032276	0.00829
1.41685	-0.031975	0.009048
1.41768	-0.031688	0.009802
1.41851	-0.031402	0.010308
1.41934	-0.031561	0.010692
1.42017	-0.031741	0.011154
1.42101	-0.031922	0.01188
1.42184	-0.032101	0.012846
1.42267	-0.032284	0.014126
1.4235	-0.03247	0.015656
1.42433	-0.032654	0.017112
1.42516	-0.032833	0.017864
1.42599	-0.03299	0.018022
1.42683	-0.033136	0.017936
1.42766	-0.033286	0.01762
1.42849	-0.033479	0.017306
1.42932	-0.033821	0.017198
1.43015	-0.034216	0.017296
1.43099	-0.034611	0.017814
1.43182	-0.034954	0.018794
1.43265	-0.035258	0.019864
1.43348	-0.035553	0.021002
1.43431	-0.03585	0.022226
1.43514	-0.03598	0.022854
1.43598	-0.035939	0.022538
1.43681	-0.035856	0.02187
1.43764	-0.035774	0.021142
1.43847	-0.035731	0.020314
1.4393	-0.035703	0.019596
1.44013	-0.035675	0.019238
1.44097	-0.035647	0.019068
1.4418	-0.035685	0.018954
1.44263	-0.035745	0.019014
1.44346	-0.035806	0.019162
1.44429	-0.035818	0.019168
1.44513	-0.035703	0.019074
1.44596	-0.035551	0.018942
1.44679	-0.035399	0.01843
1.44762	-0.035165	0.017658
1.44845	-0.034713	0.017764
1.44928	-0.034202	0.018602
1.45012	-0.033693	0.019506
1.45095	-0.033454	0.020338
1.45178	-0.033418	0.02111
1.45261	-0.033416	0.021094
1.45344	-0.033414	0.020216
1.45428	-0.033795	0.019116
1.45511	-0.034449	0.01803
1.45594	-0.035153	0.01697
1.45677	-0.03584	0.016066
1.4576	-0.036428	0.0156
1.45843	-0.03699	0.015356
1.45927	-0.037558	0.015266
1.4601	-0.03812	0.015424
1.46093	-0.038307	0.015674
1.46176	-0.038404	0.015738
1.46259	-0.038499	0.015688
1.46342	-0.038504	0.015562
1.46426	-0.038271	0.015096
1.46509	-0.037986	0.014492
1.46592	-0.037702	0.013742
1.46675	-0.037423	0.012718
1.46758	-0.037157	0.01159
1.46842	-0.036893	0.010636
1.46925	-0.036628	0.00998
1.47008	-0.036184	0.009558
1.47091	-0.035623	0.009698
1.47174	-0.035047	0.010104
1.47257	-0.03447	0.01022
1.47341	-0.033956	0.009794
1.47424	-0.033476	0.009266
1.47507	-0.033	0.008794
1.4759	-0.032524	0.008362
1.47673	-0.03294	0.008382
1.47757	-0.033508	0.009406
1.4784	-0.034083	0.0109
1.47923	-0.034631	0.012428
1.48006	-0.035103	0.014004
1.48089	-0.035572	0.015464
1.48172	-0.03607	0.016586
1.48256	-0.036483	0.017456
1.48339	-0.036582	0.018048
1.48422	-0.036517	0.018248
1.48505	-0.036453	0.018456
1.48588	-0.036427	0.018776
1.48672	-0.036516	0.019228
1.48755	-0.036664	0.019974
1.48838	-0.036811	0.021196
1.48921	-0.036867	0.022514
1.49004	-0.036773	0.02318
1.49087	-0.036622	0.022916
1.49171	-0.036471	0.02233
1.49254	-0.036099	0.021308
1.49337	-0.035494	0.020088
1.4942	-0.034833	0.019452
1.49503	-0.034173	0.019788
1.49586	-0.033789	0.020554
1.4967	-0.033636	0.021744
1.49753	-0.033523	0.02327
1.49836	-0.033419	0.024684
1.49919	-0.033399	0.025708
1.50002	-0.033424	0.026434
1.50086	-0.033448	0.027284
1.50169	-0.033412	0.028262
1.50252	-0.033102	0.02924
1.50335	-0.032661	0.030354
1.50418	-0.03222	0.031634
1.50501	-0.031854	0.03246
1.50585	-0.031702	0.032728
1.50668	-0.031641	0.03294
1.50751	-0.03158	0.033332
1.50834	-0.031596	0.033958
1.50917	-0.031701	0.03477
1.51001	-0.031831	0.035794
1.51084	-0.031962	0.036876
1.51167	-0.032239	0.037646
1.5125	-0.032651	0.03788
1.51333	-0.03309	0.03787
1.51416	-0.033532	0.037796
1.515	-0.03398	0.03769
1.51583	-0.034433	0.03756
1.51666	-0.034887	0.037372
1.51749	-0.035341	0.037144
1.51832	-0.035067	0.036892
1.51915	-0.034471	0.036618
1.51999	-0.033876	0.036326
1.52082	-0.033337	0.035986
1.52165	-0.033044	0.03559
1.52248	-0.032842	0.035168
1.52331	-0.03264	0.03469
1.52415	-0.032563	0.03421
1.52498	-0.032827	0.03391
1.52581	-0.033207	0.034102
1.52664	-0.033585	0.034492
1.52747	-0.033838	0.035448
1.5283	-0.033848	0.036468
1.52913	-0.033787	0.037302
1.52997	-0.033725	0.03758
1.5308	-0.033774	0.037754
1.53163	-0.033972	0.037988
1.53246	-0.034203	0.03824
1.53329	-0.034418	0.03864
1.53413	-0.034619	0.039502
1.53496	-0.034818	0.04057
1.53579	-0.035022	0.0415
1.53662	-0.035227	0.042332
1.53745	-0.035222	0.043086
1.53828	-0.034936	0.04347
1.53912	-0.034594	0.043414
1.53995	-0.034269	0.043296
1.54078	-0.034134	0.043106
1.54161	-0.034176	0.04291
1.54244	-0.034219	0.042622
1.54328	-0.034307	0.042164
1.54411	-0.034628	0.041642
1.54494	-0.035136	0.041008
1.54577	-0.035643	0.040376
1.5466	-0.036145	0.04005
1.54743	-0.036631	0.04041
1.54827	-0.037112	0.040972
1.5491	-0.037592	0.04182
1.54993	-0.038012	0.042686
1.55076	-0.038338	0.043452
1.55159	-0.038629	0.043988
1.55242	-0.038918	0.044334
1.55326	-0.039129	0.044432
1.55409	-0.039261	0.044442
1.55492	-0.039385	0.044476
1.55575	-0.039509	0.044574
1.55658	-0.039626	0.044768
1.55742	-0.039738	0.045108
1.55825	-0.039849	0.045542
1.55908	-0.040046	0.045986
1.55991	-0.040518	0.046468
1.56074	-0.041163	0.046986
1.56157	-0.041809	0.047488
1.56241	-0.042405	0.047976
1.56324	-0.042795	0.048468
1.56407	-0.043048	0.048996
1.5649	-0.043299	0.04958
1.56573	-0.043334	0.05028
1.56656	-0.043111	0.05113
1.5674	-0.042816	0.05198
1.56823	-0.042521	0.052524
1.56906	-0.042326	0.052594
1.56989	-0.042358	0.052828
1.57072	-0.042504	0.053378
1.57156	-0.04265	0.05393
1.57239	-0.043014	0.054442
1.57322	-0.043537	0.054922
1.57405	-0.044056	0.055348
1.57488	-0.044573	0.055374
1.57571	-0.045108	0.055236
1.57655	-0.045659	0.055122
1.57738	-0.046211	0.055146
1.57821	-0.046683	0.055238
1.57904	-0.04698	0.054988
1.57987	-0.047196	0.054338
1.58071	-0.047413	0.053696
1.58154	-0.047605	0.053108
1.58237	-0.047571	0.052618
1.5832	-0.047402	0.052288
1.58403	-0.047232	0.052304
1.58486	-0.047002	0.052322
1.5857	-0.046701	0.052386
1.58653	-0.046395	0.052582
1.58736	-0.046099	0.052666
1.58819	-0.045793	0.052248
1.58902	-0.045481	0.051828
1.58986	-0.045176	0.051332
1.59069	-0.044871	0.050514
1.59152	-0.04458	0.049662
1.59235	-0.044312	0.048818
1.59318	-0.044044	0.04798
1.59401	-0.043775	0.047206
1.59485	-0.043562	0.046706
1.59568	-0.043449	0.046444
1.59651	-0.043346	0.046826
1.59734	-0.043256	0.047712
1.59817	-0.043202	0.048568
1.59901	-0.043176	0.049274
1.59984	-0.04315	0.049792
1.60067	-0.043062	0.049866
1.6015	-0.042731	0.049322
1.60233	-0.042174	0.048778
1.60316	-0.041616	0.048248
1.604	-0.040999	0.047752
1.60483	-0.040267	0.047468
1.60566	-0.039499	0.047698
1.60649	-0.038732	0.04792
1.60732	-0.03812	0.048062
1.60815	-0.037799	0.048016
1.60899	-0.037576	0.047902
1.60982	-0.03736	0.047566
1.61065	-0.037212	0.04721
1.61148	-0.037146	0.046722
1.61231	-0.037081	0.045836
1.61315	-0.037015	0.04464
1.61398	-0.036788	0.042546
1.61481	-0.036347	0.040128
1.61564	-0.035907	0.037828
1.61647	-0.035415	0.035894
1.6173	-0.034802	0.034358
1.61814	-0.034125	0.033786
1.61897	-0.033447	0.033902
1.6198	-0.03283	0.034108
[truncated: 27,578 more rows]

## Sheet: SEC elution profiles Ton
Supplementary figure 7-A
SEC elution profiles
elution volume ml	ExbBD mAU	TonB-ExbBD mAU
-0.038543	-0.815954	1.66479
-0.037712	-0.816494	1.66586
-0.03688	-0.817025	1.66661
-0.036049	-0.817088	1.66781
-0.035217	-0.816451	1.66948
-0.034385	-0.815121	1.67114
-0.033554	-0.812784	1.6728
-0.032722	-0.810443	1.67447
-0.03189	-0.808236	1.67617
-0.031059	-0.812793	1.67752
-0.030227	-0.812099	1.66275
-0.029396	-0.811401	1.66465
-0.028564	-0.810449	1.66654
-0.027732	-0.809398	1.66811
-0.026901	-0.808336	1.66967
-0.026069	-0.807251	1.6711
-0.025237	-0.806156	1.67249
-0.024406	-0.805058	1.67398
-0.023574	-0.803969	1.67554
-0.022742	-0.802871	1.67707
-0.021911	-0.801772	1.6785
-0.021079	-0.800703	1.67989
-0.020248	-0.799747	1.68129
-0.019416	-0.798798	1.68269
-0.018584	-0.797848	1.68409
-0.017753	-0.796891	1.68548
-0.016921	-0.795946	1.6867
-0.016089	-0.794975	1.68774
-0.015258	-0.793766	1.68875
-0.014426	-0.792233	1.68975
-0.013594	-0.790702	1.69088
-0.012763	-0.789167	1.69217
-0.011931	-0.787571	1.69348
-0.0111	-0.785885	1.69482
-0.010268	-0.78425	1.69616
-0.009436	-0.783258	1.69749
-0.008605	-0.782525	1.69883
-0.007773	-0.781799	1.70016
-0.006941	-0.710931	1.70154
-0.00611	0.000793	1.70293
-0.005278	0.001488	0.311721
-0.004447	0.002218	0.002432
-0.003615	0.003462	0.003776
-0.002783	0.004706	0.005111
-0.001952	0.005957	0.006453
-0.00112	0.007201	0.007778
-0.000288	0.009836	0.008995
0.000543	0.025172	0.018744
0.001375	0.027787	0.02053
0.002207	0.029265	0.021347
0.003038	0.030144	0.021994
0.00387	0.030904	0.022548
0.004701	0.031581	0.023047
0.005533	0.032215	0.023504
0.006365	0.032841	0.023934
0.007196	0.03346	0.024326
0.008028	0.033766	0.024714
0.00886	0.033387	0.025104
0.009691	0.033027	0.025494
0.010523	0.032694	0.025883
0.011354	0.032345	0.026272
0.012186	0.031971	0.026662
0.013018	0.031592	0.026894
0.013849	0.031212	0.027046
0.014681	0.031031	0.027195
0.015513	0.030997	0.027344
0.016344	0.03099	0.027348
0.017176	0.030982	0.027197
0.018008	0.030939	0.02704
0.018839	0.030804	0.026867
0.019671	0.030645	0.026563
0.020502	0.030455	0.026253
0.021334	0.029969	0.025942
0.022166	0.029404	0.025633
0.022997	0.028839	0.025282
0.023829	0.028277	0.024924
0.024661	0.02774	0.024567
0.025492	0.027222	0.024038
0.026324	0.026706	0.023335
0.027156	0.02627	0.022677
0.027987	0.026033	0.022054
0.028819	0.025844	0.021411
0.02965	0.025653	0.02077
0.030482	0.025447	0.020131
0.031314	0.025087	0.019494
0.032145	0.02469	0.018672
0.032977	0.024293	0.017728
0.033809	0.023971	0.016765
0.03464	0.023704	0.015807
0.035472	0.023442	0.014734
0.036303	0.023179	0.013545
0.037135	0.022735	0.012327
0.037967	0.02207	0.011114
0.038798	0.021364	0.009916
0.03963	0.020655	0.008722
0.040462	0.01987	0.007535
0.041293	0.019066	0.006345
0.042125	0.018264	0.005219
0.042957	0.017467	0.004116
0.043788	0.016753	0.003009
0.04462	0.016068	0.002175
0.045451	0.015386	0.001697
0.046283	0.014747	0.001306
0.047115	0.014178	0.000916
0.047946	0.013627	0.000544
0.048778	0.013071	0.000203
0.04961	0.012775	-0.000131
0.050441	0.01313	-0.000465
0.051273	0.013578	-0.000905
0.052104	0.014032	-0.001385
0.052936	0.014432	-0.001872
0.053768	0.014798	-0.002358
0.054599	0.015163	-0.002714
0.055431	0.015528	-0.002975
0.056263	0.015663	-0.003221
0.057094	0.015669	-0.003516
0.057926	0.015661	-0.004029
0.058758	0.015653	-0.004595
0.059589	0.015567	-0.005164
0.060421	0.01547	-0.00572
0.061252	0.015373	-0.006164
0.062084	0.015313	-0.00658
0.062916	0.015572	-0.006992
0.063747	0.015848	-0.007476
0.064579	0.016129	-0.00803
0.065411	0.016371	-0.008597
0.066242	0.016454	-0.009158
0.067074	0.016458	-0.009579
0.067905	0.016463	-0.009825
0.068737	0.016406	-0.010038
0.069569	0.016167	-0.010251
0.0704	0.015848	-0.010413
0.071232	0.015528	-0.010542
0.072064	0.015292	-0.010666
0.072895	0.015157	-0.010791
0.073727	0.015052	-0.010699
0.074559	0.014947	-0.010512
0.07539	0.014781	-0.010312
0.076222	0.014556	-0.010114
0.077053	0.014318	-0.009731
0.077885	0.01408	-0.00929
0.078717	0.013929	-0.008847
0.079548	0.013823	-0.008408
0.08038	0.013716	-0.008004
0.081212	0.013617	-0.007632
0.082043	0.01358	-0.007251
0.082875	0.013573	-0.006903
0.083707	0.013566	-0.006721
0.084538	0.013595	-0.006636
0.08537	0.013695	-0.006551
0.086201	0.01382	-0.006676
0.087033	0.013945	-0.007157
0.087865	0.014036	-0.007781
0.088696	0.014058	-0.008406
0.089528	0.014056	-0.008952
0.09036	0.014054	-0.009413
0.091191	0.013996	-0.009851
0.092023	0.013857	-0.01029
0.092854	0.013693	-0.010647
0.093686	0.013529	-0.010938
0.094518	0.013409	-0.011222
0.095349	0.013325	-0.011508
0.096181	0.013248	-0.011944
0.097013	0.013172	-0.012498
0.097844	0.013085	-0.013065
0.098676	0.012991	-0.013594
0.099508	0.012896	-0.013946
0.100339	0.012801	-0.014192
0.101171	0.01277	-0.014438
0.102002	0.012764	-0.014679
0.102834	0.012758	-0.014906
0.103666	0.012813	-0.015125
0.104497	0.013133	-0.015344
0.105329	0.01354	-0.015512
0.106161	0.013948	-0.015608
0.106992	0.014424	-0.01568
0.107824	0.015083	-0.015751
0.108655	0.015796	-0.015839
0.109487	0.016509	-0.015949
0.110319	0.016952	-0.016067
0.11115	0.017124	-0.016186
0.111982	0.017238	-0.016341
0.112814	0.017351	-0.016536
0.113645	0.017367	-0.016742
0.114477	0.017286	-0.016948
0.115309	0.017185	-0.016966
0.11614	0.017087	-0.01685
0.116972	0.017052	-0.016735
0.117803	0.017039	-0.016621
0.118635	0.017025	-0.016634
0.119467	0.017011	-0.016753
0.120298	0.01693	-0.016882
0.12113	0.016784	-0.017136
0.121962	0.016637	-0.017771
0.122793	0.016416	-0.018614
0.123625	0.016012	-0.019459
0.124456	0.0155	-0.020243
0.125288	0.014988	-0.020851
0.12612	0.014448	-0.021361
0.126951	0.013842	-0.021872
0.127783	0.013197	-0.022252
0.128615	0.012552	-0.02248
0.129446	0.011944	-0.022668
0.130278	0.011386	-0.022856
0.13111	0.010844	-0.023118
0.131941	0.010302	-0.023467
0.132773	0.009801	-0.02384
0.133604	0.009381	-0.024207
0.134436	0.008999	-0.024196
0.135268	0.008617	-0.023876
0.136099	0.00804	-0.023547
0.136931	0.007296	-0.023218
0.137763	0.006552	-0.022765
0.138594	0.005811	-0.022169
0.139426	0.005078	-0.021557
0.140258	0.004352	-0.021065
0.141089	0.003626	-0.020974
0.141921	0.002912	-0.021174
0.142752	0.002228	-0.021374
0.143584	0.00156	-0.021579
0.144416	0.000892	-0.021795
0.145247	0.000176	-0.022022
0.146079	-0.000768	-0.022249
0.146911	-0.001852	-0.022368
0.147742	-0.002931	-0.022325
0.148574	-0.004077	-0.022233
0.149405	-0.00531	-0.02214
0.150237	-0.006579	-0.022034
0.151069	-0.007846	-0.021904
0.1519	-0.008907	-0.021765
0.152732	-0.009677	-0.021625
0.153564	-0.010348	-0.021676
0.154395	-0.011019	-0.021936
0.155227	-0.011613	-0.022196
0.156059	-0.012146	-0.022456
0.15689	-0.012674	-0.022868
0.157722	-0.013205	-0.023449
0.158553	-0.013789	-0.024031
0.159385	-0.014406	-0.024598
0.160217	-0.01502	-0.02502
0.161048	-0.015686	-0.025297
0.16188	-0.016575	-0.025572
0.162712	-0.017589	-0.025748
0.163543	-0.018603	-0.025577
0.164375	-0.019529	-0.025138
0.165206	-0.020258	-0.024701
0.166038	-0.020906	-0.024194
0.16687	-0.021554	-0.023537
0.167701	-0.021904	-0.0228
0.168533	-0.021882	-0.022064
0.169365	-0.021749	-0.021431
0.170196	-0.021625	-0.020965
0.171028	-0.021535	-0.020551
0.17186	-0.021485	-0.020137
0.172691	-0.021451	-0.020074
0.173523	-0.021416	-0.020473
0.174354	-0.021558	-0.020916
0.175186	-0.022012	-0.02136
0.176018	-0.022498	-0.022121
0.176849	-0.022984	-0.023268
0.177681	-0.023329	-0.024412
0.178513	-0.023453	-0.025541
0.179344	-0.023577	-0.026574
0.180176	-0.023669	-0.027513
0.181008	-0.023578	-0.028449
0.181839	-0.023286	-0.029275
0.182671	-0.022994	-0.029716
0.183502	-0.022711	-0.029844
0.184334	-0.022455	-0.029972
0.185166	-0.022219	-0.030157
0.185997	-0.021983	-0.0305
0.186829	-0.021747	-0.030948
0.187661	-0.021507	-0.031386
0.188492	-0.021266	-0.031901
0.189324	-0.021025	-0.032604
0.190155	-0.020738	-0.033375
0.190987	-0.020355	-0.034148
0.191819	-0.019927	-0.034579
0.19265	-0.019499	-0.034332
0.193482	-0.019073	-0.033936
0.194314	-0.018649	-0.033541
0.195145	-0.018225	-0.033002
0.195977	-0.017801	-0.032206
0.196809	-0.017432	-0.031412
0.19764	-0.01714	-0.030612
0.198472	-0.016856	-0.029793
0.199303	-0.016583	-0.02895
0.200135	-0.016417	-0.028106
0.200967	-0.016367	-0.02727
0.201798	-0.016317	-0.026554
0.20263	-0.016232	-0.026015
0.203462	-0.015958	-0.025476
0.204293	-0.015511	-0.02481
0.205125	-0.015063	-0.023831
0.205956	-0.014625	-0.022694
0.206788	-0.014211	-0.021561
0.20762	-0.013815	-0.020478
0.208451	-0.013418	-0.019541
0.209283	-0.013243	-0.018705
0.210115	-0.013465	-0.017866
0.210946	-0.013853	-0.017309
0.211778	-0.01424	-0.01729
0.21261	-0.014569	-0.017272
0.213441	-0.014821	-0.017253
0.214273	-0.015057	-0.016973
0.215104	-0.015293	-0.016156
0.215936	-0.015298	-0.015278
0.216768	-0.01504	-0.014349
0.217599	-0.014756	-0.013218
0.218431	-0.014481	-0.011916
0.219263	-0.01425	-0.010614
0.220094	-0.014056	-0.009324
0.220926	-0.013861	-0.008117
0.221758	-0.01371	-0.007022
0.222589	-0.013767	-0.005925
0.223421	-0.013973	-0.004723
0.224252	-0.014172	-0.003281
0.225084	-0.014461	-0.001783
0.225916	-0.015091	-0.000285
0.226747	-0.015983	0.001256
0.227579	-0.016874	0.002946
0.228411	-0.017763	0.004772
0.229242	-0.018655	0.006631
0.230074	-0.019554	0.008707
0.230905	-0.020446	0.011096
0.231737	-0.021343	0.013489
0.232569	-0.022259	0.015875
0.2334	-0.023172	0.01796
0.234232	-0.024089	0.019338
0.235064	-0.025001	0.020562
0.235895	-0.025912	0.021728
0.236727	-0.026826	0.02275
0.237559	-0.027727	0.023696
0.23839	-0.028555	0.024644
0.239222	-0.02928	0.025587
0.240053	-0.029998	0.026509
0.240885	-0.030709	0.027385
0.241717	-0.031345	0.028241
0.242548	-0.031831	0.029249
0.24338	-0.032318	0.030662
0.244212	-0.032714	0.032078
0.245043	-0.032839	0.033491
0.245875	-0.03282	0.034826
0.246706	-0.032802	0.035827
0.247538	-0.032777	0.036644
0.24837	-0.032729	0.03749
0.249201	-0.03266	0.038476
0.250033	-0.03259	0.039654
0.250865	-0.032574	0.040828
0.251696	-0.032673	0.042005
0.252528	-0.032773	0.04337
0.25336	-0.032873	0.045377
0.254191	-0.033012	0.047376
0.255023	-0.033242	0.049387
0.255854	-0.033493	0.051441
0.256686	-0.033759	0.053522
0.257518	-0.034095	0.055615
0.258349	-0.034507	0.057657
0.259181	-0.034919	0.059502
0.260013	-0.035323	0.061164
0.260844	-0.035694	0.062819
0.261676	-0.036016	0.064508
0.262507	-0.036335	0.066253
0.263339	-0.036642	0.068007
0.264171	-0.036916	0.069747
0.265002	-0.037178	0.071401
0.265834	-0.03744	0.072804
0.266666	-0.037584	0.07415
0.267497	-0.037391	0.07549
0.268329	-0.036984	0.076806
0.269161	-0.036585	0.078109
0.269992	-0.036236	0.079415
0.270824	-0.035962	0.080695
0.271655	-0.03569	0.081764
0.272487	-0.035418	0.082496
0.273319	-0.035139	0.08324
0.27415	-0.034847	0.084092
0.274982	-0.034555	0.085262
0.275814	-0.03427	0.086459
0.276645	-0.034007	0.087657
0.277477	-0.033764	0.08891
0.278309	-0.033516	0.09031
0.27914	-0.033253	0.091779
0.279972	-0.033037	0.093284
0.280803	-0.032957	0.094976
0.281635	-0.032877	0.096912
0.282467	-0.032769	0.09885
0.283298	-0.032462	0.100797
0.28413	-0.032133	0.102568
0.284962	-0.031803	0.103988
0.285793	-0.031515	0.105409
0.286625	-0.031516	0.106774
0.287456	-0.031691	0.108002
0.288288	-0.031851	0.109154
0.28912	-0.031862	0.11031
0.289951	-0.031511	0.111426
0.290783	-0.031162	0.11239
0.291615	-0.030812	0.113188
0.292446	-0.030438	0.113986
0.293278	-0.02992	0.114935
0.29411	-0.029402	0.116151
0.294941	-0.028928	0.117326
0.295773	-0.028723	0.118473
0.296604	-0.028679	0.119709
0.297436	-0.028634	0.12094
0.298268	-0.028581	0.12215
0.299099	-0.028469	0.123354
0.299931	-0.028264	0.124481
0.300763	-0.028059	0.125466
0.301594	-0.027865	0.126448
0.302426	-0.027728	0.127432
0.303257	-0.027591	0.128399
0.304089	-0.027454	0.129293
0.304921	-0.027325	0.130186
0.305752	-0.027233	0.131107
0.306584	-0.027156	0.132266
0.307416	-0.027088	0.133529
0.308247	-0.027072	0.134786
0.309079	-0.027112	0.13605
0.309911	-0.027152	0.13733
0.310742	-0.027189	0.138626
0.311574	-0.027191	0.139922
0.312405	-0.027098	0.141284
0.313237	-0.027004	0.142917
0.314069	-0.026917	0.144557
0.3149	-0.026859	0.146186
0.315732	-0.026812	0.147768
0.316564	-0.026766	0.148974
0.317395	-0.026717	0.150151
0.318227	-0.026658	0.151319
0.319059	-0.026591	0.152489
0.31989	-0.026519	0.153654
0.320722	-0.026383	0.154814
0.321553	-0.026088	0.155964
0.322385	-0.025794	0.156981
0.323217	-0.0255	0.15768
0.324048	-0.02526	0.158378
0.32488	-0.025196	0.159065
0.325712	-0.025152	0.159692
0.326543	-0.025077	0.160291
0.327375	-0.02487	0.160891
0.328206	-0.024529	0.16152
0.329038	-0.024189	0.162296
0.32987	-0.023884	0.163159
0.330701	-0.023719	0.164028
0.331533	-0.023882	0.164916
0.332365	-0.024061	0.165864
0.333196	-0.024245	0.166807
0.334028	-0.024105	0.167753
0.33486	-0.023881	0.168616
0.335691	-0.023656	0.16911
0.336523	-0.023431	0.169564
0.337354	-0.022922	0.17001
0.338186	-0.022225	0.170423
0.339018	-0.021525	0.170811
0.339849	-0.020804	0.171198
0.340681	-0.019846	0.171599
0.341513	-0.01888	0.172083
0.342344	-0.017924	0.172695
0.343176	-0.016966	0.173306
0.344007	-0.015944	0.173878
0.344839	-0.014916	0.174303
0.345671	-0.013891	0.174712
0.346502	-0.01289	0.175121
0.347334	-0.011917	0.175469
0.348166	-0.010944	0.175595
0.348997	-0.009974	0.175632
0.349829	-0.008951	0.175673
0.350661	-0.007852	0.175628
0.351492	-0.006767	0.175375
0.352324	-0.00568	0.175112
0.353155	-0.004836	0.174848
0.353987	-0.004024	0.174553
0.354819	-0.003208	0.173963
0.35565	-0.002389	0.173363
0.356482	-0.001536	0.172761
0.357314	-0.000673	0.172238
0.358145	0.000202	0.171752
0.358977	0.001263	0.171268
0.359808	0.002921	0.17078
0.36064	0.00458	0.170298
0.361472	0.006249	0.169822
0.362303	0.007871	0.169347
0.363135	0.009297	0.168856
0.363967	0.010738	0.168204
0.364798	0.012146	0.167551
0.36563	0.013181	0.166899
0.366462	0.013985	0.16624
0.367293	0.014783	0.165657
0.368125	0.015577	0.165104
0.368956	0.016245	0.164547
0.369788	0.016751	0.164133
0.37062	0.017255	0.163922
0.371451	0.017793	0.16371
0.372283	0.018652	0.163498
0.373115	0.019509	0.163278
0.373946	0.02037	0.162987
0.374778	0.021198	0.162693
0.37561	0.021724	0.162398
0.376441	0.022172	0.161848
0.377273	0.022635	0.161128
0.378104	0.023222	0.160415
0.378936	0.024026	0.159702
0.379768	0.024831	0.159018
0.380599	0.025632	0.158373
0.381431	0.026384	0.157722
0.382263	0.026932	0.157079
0.383094	0.027464	0.156589
0.383926	0.027956	0.156119
0.384757	0.028075	0.155647
0.385589	0.028053	0.155183
0.386421	0.028011	0.154893
0.387252	0.027969	0.154623
0.388084	0.027949	0.154347
0.388916	0.027955	0.15392
0.389747	0.027965	0.15319
0.390579	0.027976	0.152464
0.391411	0.028412	0.15174
0.392242	0.028957	0.151117
0.393074	0.029508	0.150695
0.393905	0.03006	0.150271
0.394737	0.03083	0.149897
0.395569	0.031653	0.150139
0.3964	0.032477	0.150636
0.397232	0.033195	0.151131
0.398064	0.03364	0.151621
0.398895	0.034054	0.152032
0.399727	0.034467	0.152412
0.400558	0.034739	0.152784
0.40139	0.034422	0.153072
0.402222	0.034036	0.152863
0.403053	0.033654	0.152638
0.403885	0.033621	0.152401
0.404717	0.03378	0.152175
0.405548	0.033953	0.152086
0.40638	0.034127	0.152024
0.407212	0.03465	0.151962
0.408043	0.035431	0.151958
0.408875	0.03624	0.152103
0.409706	0.03705	0.152275
0.410538	0.03746	0.152447
0.41137	0.037666	0.152502
0.412201	0.037858	0.152362
0.413033	0.038049	0.15219
0.413865	0.037911	0.152019
0.414696	0.037748	0.151645
0.415528	0.037584	0.151101
0.416359	0.037422	0.150536
0.417191	0.037171	0.149968
0.418023	0.036915	0.149621
0.418854	0.036659	0.149456
0.419686	0.036302	0.149312
0.420518	0.035702	0.149169
0.421349	0.035093	0.149225
0.422181	0.034484	0.149334
0.423013	0.033864	0.149445
0.423844	0.033234	0.149557
0.424676	0.032603	0.149528
0.425507	0.031968	0.149465
0.426339	0.031737	0.149399
0.427171	0.031688	0.149369
0.428002	0.031646	0.149484
0.428834	0.031603	0.149618
0.429666	0.031819	0.149752
0.430497	0.032106	0.150009
0.431329	0.032395	0.150567
0.432161	0.032684	0.151161
0.432992	0.032491	0.151753
0.433824	0.032238	0.152451
0.434655	0.031985	0.153269
0.435487	0.03169	0.154095
0.436319	0.031035	0.154919
0.43715	0.030429	0.155162
0.437982	0.029837	0.155094
0.438814	0.029295	0.155002
0.439645	0.028967	0.154911
0.440477	0.028713	0.154119
0.441308	0.028458	0.153189
0.44214	0.028399	0.152252
0.442972	0.028606	0.15138
0.443803	0.028883	0.151025
0.444635	0.02916	0.15071
0.445467	0.029148	0.150395
0.446298	0.028909	0.150192
0.44713	0.028629	0.150449
0.447962	0.028349	0.150733
0.448793	0.02812	0.151018
0.449625	0.027921	0.151234
0.450456	0.027728	0.151292
0.451288	0.027535	0.151342
0.45212	0.027668	0.151393
0.452951	0.028046	0.151339
0.453783	0.028469	0.151213
0.454615	0.028749	0.151092
0.455446	0.028413	0.150979
0.456278	0.027904	0.151028
0.457109	0.027397	0.151244
0.457941	0.026888	0.15151
0.458773	0.026453	0.151775
0.459604	0.026036	0.152334
0.460436	0.02562	0.153016
0.461268	0.02553	0.153699
0.462099	0.025743	0.154377
0.462931	0.026015	0.154898
0.463763	0.026285	0.155334
0.464594	0.026564	0.155761
0.465426	0.026856	0.156115
0.466257	0.027149	0.1558
0.467089	0.027445	0.155231
0.467921	0.027398	0.154663
0.468752	0.027273	0.154065
0.469584	0.02715	0.153341
0.470416	0.027026	0.152573
0.471247	0.026686	0.1518
0.472079	0.026245	0.151166
0.472911	0.025788	0.150777
0.473742	0.025295	0.150459
0.474574	0.024741	0.150143
0.475405	0.024175	0.149739
0.476237	0.023607	0.149215
0.477069	0.023074	0.148659
0.4779	0.022855	0.148106
0.478732	0.022701	0.147152
0.479564	0.022547	0.145959
0.480395	0.022533	0.144735
0.481227	0.022607	0.143512
0.482058	0.022692	0.142867
0.48289	0.022778	0.142466
0.483722	0.022638	0.142083
0.484553	0.022233	0.141717
0.485385	0.021784	0.141413
0.486217	0.021338	0.141123
0.487048	0.020875	0.140836
0.48788	0.020409	0.140452
0.488712	0.019946	0.139668
0.489543	0.019484	0.138784
0.490375	0.019001	0.137897
0.491206	0.018514	0.137126
0.492038	0.017997	0.136466
0.49287	0.01729	0.13582
0.493701	0.016301	0.135178
0.494533	0.015203	0.134624
0.495365	0.014107	0.134144
0.496196	0.013126	0.133681
0.497028	0.012671	0.133219
0.497859	0.012505	0.132554
0.498691	0.01234	0.131824
0.499523	0.012238	0.131086
0.500354	0.01219	0.130349
0.501186	0.012151	0.129266
0.502018	0.012113	0.128109
0.502849	0.011817	0.126955
0.503681	0.011193	0.125928
0.504513	0.010467	0.125216
0.505344	0.009768	0.124565
0.506176	0.009315	0.123912
0.507007	0.008994	0.123342
0.507839	0.008673	0.123522
0.508671	0.008351	0.123829
0.509502	0.008298	0.124144
0.510334	0.008393	0.124362
0.511166	0.008489	0.124421
0.511997	0.008687	0.124421
0.512829	0.009044	0.124421
0.51366	0.009456	0.124317
0.514492	0.009866	0.12398
0.515324	0.010307	0.12353
0.516155	0.010809	0.123079
0.516987	0.011334	0.123067
0.517819	0.011856	0.123364
0.51865	0.011965	0.123662
0.519482	0.011761	0.123959
0.520314	0.011506	0.124576
0.521145	0.011251	0.125491
0.521977	0.010884	0.126458
0.522808	0.010412	0.127358
0.52364	0.009917	0.128056
0.524472	0.009437	0.128647
0.525303	0.009028	0.12924
0.526135	0.008647	0.129821
0.526967	0.008265	0.130351
0.527798	0.007886	0.130852
0.52863	0.007518	0.131353
0.529462	0.007154	0.131829
0.530293	0.006792	0.132281
0.531125	0.006541	0.132728
0.531956	0.006414	0.133174
0.532788	0.006318	0.133527
0.53362	0.006222	0.133766
0.534451	0.006319	0.133968
0.535283	0.00669	0.134159
0.536115	0.007138	0.134262
0.536946	0.007587	0.134315
0.537778	0.007966	0.134369
0.538609	0.008318	0.134423
0.539441	0.00867	0.134636
0.540273	0.009024	0.134956
0.541104	0.009302	0.135285
0.541936	0.009533	0.135603
0.542768	0.009757	0.135898
0.543599	0.009876	0.136183
0.544431	0.009774	0.136469
0.545263	0.009562	0.136655
0.546094	0.009336	0.136555
0.546926	0.009087	0.136337
0.547757	0.008643	0.136119
0.548589	0.008009	0.135739
0.549421	0.007376	0.135238
0.550252	0.006931	0.134716
0.551084	0.006774	0.134192
0.551916	0.006704	0.133812
0.552747	0.006635	0.133592
0.553579	0.006488	0.133414
0.55441	0.006185	0.133182
0.555242	0.0058	0.132703
0.556074	0.005414	0.132124
0.556905	0.004996	0.131546
0.557737	0.004544	0.130967
0.558569	0.004093	0.129863
0.5594	0.003644	0.128537
0.560232	0.003509	0.127212
0.561064	0.00376	0.126213
0.561895	0.00409	0.125632
0.562727	0.004371	0.125185
0.563558	0.004418	0.124709
0.56439	0.004286	0.124263
0.565222	0.004154	0.123997
0.566053	0.00401	0.123877
0.566885	0.003808	0.123757
0.567717	0.003562	0.123466
0.568548	0.003317	0.122946
0.56938	0.003102	0.122402
0.570212	0.002937	0.121858
0.571043	0.002791	0.121331
0.571875	0.002645	0.120833
0.572706	0.002412	0.120345
0.573538	0.002048	0.119843
0.57437	0.001638	0.119289
0.575201	0.001224	0.1187
0.576033	0.000838	0.118112
0.576865	0.000479	0.117528
0.577696	0.000123	0.117016
0.578528	-0.000232	0.116575
0.579359	-0.000535	0.116132
0.580191	-0.000796	0.115703
0.581023	-0.001057	0.115293
0.581854	-0.001316	0.114889
0.582686	-0.001572	0.114486
0.583518	-0.001826	0.11409
0.584349	-0.002081	0.113715
0.585181	-0.002257	0.113356
0.586013	-0.002191	0.113001
0.586844	-0.00199	0.112692
0.587676	-0.001788	0.112424
0.588507	-0.001758	0.112157
0.589339	-0.001922	0.11189
0.590171	-0.002138	0.111744
0.591002	-0.002355	0.11175
0.591834	-0.002806	0.111786
0.592666	-0.003519	0.111867
0.593497	-0.004301	0.112037
0.594329	-0.005084	0.112249
0.59516	-0.005539	0.112461
0.595992	-0.005746	0.112715
0.596824	-0.005921	0.113174
0.597655	-0.006087	0.11379
0.598487	-0.00623	0.114405
0.599319	-0.006345	0.115056
0.60015	-0.006464	0.115742
0.600982	-0.006603	0.116432
0.601814	-0.006826	0.117121
0.602645	-0.007138	0.117588
0.603477	-0.007451	0.117637
0.604308	-0.00773	0.117497
0.60514	-0.007818	0.117277
0.605972	-0.007669	0.116669
0.606803	-0.00752	0.1158
0.607635	-0.007359	0.114928
0.608467	-0.007171	0.114059
0.609298	-0.006975	0.113406
0.61013	-0.006778	0.112943
0.610961	-0.006604	0.112497
0.611793	-0.006482	0.112099
0.612625	-0.006385	0.111784
0.613456	-0.006297	0.111506
0.614288	-0.006317	0.111236
0.61512	-0.006484	0.110996
0.615951	-0.006651	0.1108
0.616783	-0.006817	0.110633
0.617615	-0.007003	0.110455
0.618446	-0.007223	0.110346
0.619278	-0.007446	0.110395
0.620109	-0.007664	0.11046
0.620941	-0.007863	0.110525
0.621773	-0.008048	0.110582
0.622604	-0.008233	0.110616
0.623436	-0.00842	0.110643
0.624268	-0.008608	0.110638
0.625099	-0.008799	0.110495
0.625931	-0.00899	0.110202
0.626763	-0.009143	0.109909
0.627594	-0.009226	0.109613
0.628426	-0.009285	0.109283
0.629257	-0.009344	0.108898
0.630089	-0.00928	0.108513
0.630921	-0.008993	0.108181
0.631752	-0.008634	0.107973
0.632584	-0.008276	0.107807
0.633416	-0.00806	0.10764
0.634247	-0.008032	0.107442
0.635079	-0.008004	0.107156
0.63591	-0.007976	0.106815
0.636742	-0.008186	0.106484
0.637574	-0.008722	0.106265
0.638405	-0.009291	0.106212
0.639237	-0.009867	0.106159
0.640069	-0.010466	0.106107
0.6409	-0.011075	0.106028
0.641732	-0.011684	0.105904
0.642564	-0.012268	0.105774
0.643395	-0.012758	0.105582
0.644227	-0.013176	0.10522
0.645058	-0.013593	0.104755
0.64589	-0.013958	0.104292
0.646722	-0.014241	0.103885
0.647553	-0.014499	0.103793
0.648385	-0.014757	0.104059
0.649217	-0.015031	0.104325
0.650048	-0.015319	0.104569
0.65088	-0.015596	0.104776
0.651711	-0.015854	0.10497
0.652543	-0.015975	0.105164
0.653375	-0.015679	0.105323
0.654206	-0.015383	0.105398
0.655038	-0.01508	0.105424
0.65587	-0.014706	0.105449
0.656701	-0.014145	0.105691
0.657533	-0.013585	0.106235
0.658365	-0.013051	0.106777
0.659196	-0.012653	0.107321
0.660028	-0.012394	0.107771
0.660859	-0.012135	0.108085
0.661691	-0.011879	0.108385
0.662523	-0.011641	0.108649
0.663354	-0.01142	0.108778
0.664186	-0.0112	0.108795
0.665018	-0.010983	0.108813
0.665849	-0.010785	0.108872
0.666681	-0.010594	0.109086
0.667512	-0.010402	0.109417
0.668344	-0.010234	0.109729
0.669176	-0.010146	0.110027
0.670007	-0.010087	0.110333
0.670839	-0.010046	0.110659
0.671671	-0.010221	0.110987
0.672502	-0.01087	0.111285
0.673334	-0.011518	0.111447
0.674166	-0.012169	0.111555
0.674997	-0.012728	0.111662
0.675829	-0.013045	0.111746
0.67666	-0.013362	0.11177
0.677492	-0.01352	0.111793
0.678324	-0.013101	0.11181
0.679155	-0.012264	0.111752
0.679987	-0.011429	0.111485
0.680819	-0.010588	0.111218
0.68165	-0.009726	0.110906
0.682482	-0.00885	0.110337
0.683314	-0.007972	0.1095
0.684145	-0.007323	0.108664
0.684977	-0.007271	0.107862
0.685808	-0.007354	0.107228
0.68664	-0.007437	0.106725
0.687472	-0.007554	0.106222
0.688303	-0.007763	0.105756
0.689135	-0.008004	0.105429
0.689967	-0.008257	0.105132
0.690798	-0.008565	0.104838
0.69163	-0.008952	0.104554
0.692461	-0.00934	0.104313
0.693293	-0.009747	0.10409
0.694125	-0.010371	0.103891
0.694956	-0.011365	0.103876
0.695788	-0.012354	0.104179
0.69662	-0.013323	0.104482
0.697451	-0.014232	0.104785
0.698283	-0.015108	0.104956
0.699115	-0.015984	0.104741
0.699946	-0.016819	0.104528
0.700778	-0.017516	0.104323
0.701609	-0.018091	0.104157
0.702441	-0.018666	0.104012
0.703273	-0.019308	0.103867
0.704104	-0.020063	0.103745
0.704936	-0.020794	0.103739
0.705768	-0.021573	0.103877
0.706599	-0.022398	0.104014
0.707431	-0.023198	0.104103
0.708263	-0.023992	0.104062
0.709094	-0.024741	0.104021
0.709926	-0.024964	0.103981
0.710757	-0.024507	0.103942
0.711589	-0.02405	0.103909
0.712421	-0.023586	0.103878
0.713252	-0.022995	0.103818
0.714084	-0.021831	0.103647
0.714916	-0.020664	0.103374
0.715747	-0.019509	0.103101
0.716579	-0.018425	0.10283
0.71741	-0.01737	0.102589
0.718242	-0.016312	0.1024
0.719074	-0.015325	0.102212
0.719905	-0.014915	0.102014
0.720737	-0.015012	0.101794
0.721569	-0.015115	0.101578
0.7224	-0.015299	0.101375
0.723232	-0.015807	0.101179
0.724064	-0.016315	0.101197
0.724895	-0.016823	0.101538
0.725727	-0.017227	0.101881
0.726558	-0.01694	0.102194
0.72739	-0.016489	0.102351
0.728222	-0.016033	0.102507
0.729053	-0.015563	0.102662
0.729885	-0.015073	0.102806
0.730717	-0.014586	0.102794
0.731548	-0.014097	0.102742
0.73238	-0.013562	0.102705
0.733211	-0.01293	0.102849
0.734043	-0.012297	0.10316
0.734875	-0.01157	0.103471
0.735706	-0.010366	0.103773
0.736538	-0.009106	0.103942
0.73737	-0.007844	0.103727
0.738201	-0.006598	0.103512
0.739033	-0.005411	0.103324
0.739865	-0.004265	0.103427
0.740696	-0.003163	0.103648
0.741528	-0.002315	0.103868
0.742359	-0.001873	0.104086
0.743191	-0.001432	0.104262
0.744023	-0.00099	0.104413
0.744854	-0.000502	0.104566
0.745686	0.000188	0.104729
0.746518	0.000879	0.104932
0.747349	0.001581	0.105135
0.748181	0.002342	0.105337
0.749012	0.003127	0.105562
0.749844	0.003912	0.105945
0.750676	0.004593	0.106327
0.751507	0.00472	0.106723
0.752339	0.004254	0.107245
0.753171	0.003779	0.107881
0.754002	0.003176	0.108513
0.754834	0.002255	0.10916
0.755666	0.001335	0.109907
0.756497	0.000428	0.110783
0.757329	-0.000419	0.111656
0.75816	-0.001159	0.112478
0.758992	-0.001923	0.112984
0.759824	-0.00273	0.113454
0.760655	-0.00325	0.113924
0.761487	-0.00331	0.114399
0.762319	-0.00335	0.114904
0.76315	-0.00339	0.115413
0.763982	-0.00339	0.115916
0.764813	-0.003032	0.11633
0.765645	-0.002663	0.116551
0.766477	-0.002293	0.116773
0.767308	-0.002158	0.116998
0.76814	-0.00209	0.117268
0.768972	-0.002024	0.117677
0.769803	-0.001957	0.118084
0.770635	-0.001908	0.118583
0.771467	-0.001876	0.11958
0.772298	-0.001845	0.120974
0.77313	-0.001849	0.122373
0.773961	-0.001997	0.123728
0.774793	-0.002148	0.124863
0.775625	-0.002297	0.125778
0.776456	-0.002448	0.126716
0.777288	-0.003161	0.12773
0.77812	-0.003933	0.128755
0.778951	-0.004718	0.129779
0.779783	-0.005573	0.130803
0.780614	-0.006519	0.131825
0.781446	-0.00747	0.132566
0.782278	-0.008412	0.133159
0.783109	-0.009141	0.133747
0.783941	-0.009386	0.13427
0.784773	-0.009628	0.134191
0.785604	-0.009869	0.134075
0.786436	-0.010047	0.133959
0.787268	-0.010217	0.133838
0.788099	-0.010388	0.133673
0.788931	-0.01056	0.133506
0.789762	-0.010798	0.133339
0.790594	-0.011062	0.133157
0.791426	-0.011327	0.132952
0.792257	-0.011536	0.132747
0.793089	-0.011561	0.132542
0.793921	-0.011586	0.132215
0.794752	-0.011609	0.131764
0.795584	-0.011565	0.131305
0.796416	-0.011136	0.130849
0.797247	-0.010706	0.130562
0.798079	-0.010275	0.130326
0.79891	-0.00977	0.130088
0.799742	-0.009205	0.12985
0.800574	-0.008641	0.129973
0.801405	-0.008099	0.130139
0.802237	-0.007876	0.130306
0.803069	-0.008087	0.130551
0.8039	-0.008295	0.131108
0.804732	-0.008516	0.131668
0.805564	-0.008879	0.132231
0.806395	-0.009257	0.132847
0.807227	-0.009635	0.133695
0.808058	-0.009991	0.134546
0.80889	-0.01012	0.135392
0.809722	-0.010193	0.13597
0.810553	-0.010258	0.136364
0.811385	-0.010203	0.136756
0.812217	-0.009882	0.137141
0.813048	-0.009508	0.13703
0.81388	-0.00913	0.136439
0.814711	-0.008722	0.135837
0.815543	-0.008187	0.135236
0.816375	-0.007627	0.134357
0.817206	-0.007067	0.133483
0.818038	-0.006705	0.1326
0.81887	-0.006515	0.131725
0.819701	-0.00635	0.130856
0.820533	-0.006184	0.129987
0.821365	-0.005946	0.129118
0.822196	-0.005621	0.128274
0.823028	-0.005285	0.127462
0.823859	-0.004948	0.126653
0.824691	-0.004819	0.125845
0.825523	-0.004725	0.125142
0.826354	-0.004631	0.125035
0.827186	-0.004536	0.124927
0.828018	-0.004499	0.12484
0.828849	-0.004476	0.125195
0.829681	-0.004455	0.125661
0.830512	-0.004377	0.126173
0.831344	-0.004207	0.126698
0.832176	-0.004023	0.127238
0.833007	-0.00384	0.1278
0.833839	-0.0037	0.128365
0.834671	-0.003735	0.128931
0.835502	-0.003792	0.128548
0.836334	-0.00385	0.127938
0.837166	-0.004149	0.127331
0.837997	-0.004538	0.126723
0.838829	-0.004936	0.125971
0.83966	-0.005333	0.125152
0.840492	-0.00579	0.124327
0.841324	-0.006317	0.123605
0.842155	-0.006847	0.123065
0.842987	-0.00738	0.12256
0.843819	-0.007917	0.122052
0.84465	-0.008453	0.12148
0.845482	-0.00899	0.120635
0.846313	-0.009527	0.119738
0.847145	-0.009924	0.118838
0.847977	-0.010294	0.117908
0.848808	-0.010663	0.116964
0.84964	-0.010951	0.116018
0.850472	-0.011154	0.115075
0.851303	-0.01135	0.11436
0.852135	-0.011548	0.113842
0.852967	-0.011871	0.113353
0.853798	-0.012499	0.112894
0.85463	-0.013149	0.112724
0.855461	-0.013796	0.112601
0.856293	-0.01521	0.112478
0.857125	-0.016856	0.112356
0.857956	-0.018509	0.112479
0.858788	-0.020169	0.11264
0.85962	-0.021608	0.112801
0.860451	-0.022876	0.113008
0.861283	-0.024145	0.113269
0.862114	-0.025321	0.113536
0.862946	-0.026165	0.113803
0.863778	-0.026953	0.114052
0.864609	-0.027685	0.114266
0.865441	-0.028442	0.114475
0.866273	-0.02908	0.114687
0.867104	-0.029665	0.114495
0.867936	-0.030253	0.11421
0.868768	-0.030485	0.113921
0.869599	-0.030334	0.113632
0.870431	-0.030084	0.112885
0.871262	-0.029834	0.111968
0.872094	-0.029631	0.111046
0.872926	-0.029515	0.110214
0.873757	-0.029426	0.10962
0.874589	-0.029338	0.109047
0.875421	-0.029593	0.108474
0.876252	-0.030023	0.1079
0.877084	-0.030469	0.108409
0.877916	-0.030914	0.10901
0.878747	-0.03116	0.109612
0.879579	-0.031282	0.110039
0.88041	-0.031387	0.11038
0.881242	-0.031585	0.110711
0.882074	-0.032036	0.111015
0.882905	-0.032561	0.111223
0.883737	-0.033092	0.111291
0.884569	-0.033622	0.111306
0.8854	-0.034143	0.111385
0.886232	-0.034669	0.112078
0.887064	-0.035194	0.113048
0.887895	-0.035402	0.114022
0.888727	-0.035297	0.114994
0.889558	-0.035123	0.115994
0.89039	-0.034949	0.117012
0.891222	-0.034841	0.118032
0.892053	-0.034819	0.118762
0.892885	-0.034817	0.119077
0.893717	-0.034815	0.119259
0.894548	-0.035009	0.119439
0.89538	-0.03526	0.119596
0.896211	-0.03551	0.119511
0.897043	-0.035762	0.119326
0.897875	-0.035385	0.119139
0.898706	-0.034668	0.118523
0.899538	-0.033909	0.117681
0.90037	-0.032977	0.116822
0.901201	-0.031734	0.115962
0.902033	-0.03042	0.115062
0.902865	-0.029103	0.114107
0.903696	-0.027859	0.113134
0.904528	-0.026913	0.112305
0.905359	-0.026037	0.111849
0.906191	-0.025159	0.111516
0.907023	-0.024498	0.111182
0.907854	-0.023956	0.110851
0.908686	-0.023423	0.110848
0.909518	-0.022889	0.111002
0.910349	-0.022765	0.11117
0.911181	-0.023006	0.111232
0.912012	-0.02331	0.111209
0.912844	-0.02355	0.11117
0.913676	-0.023518	0.111131
0.914507	-0.023433	0.111013
0.915339	-0.023349	0.110688
0.916171	-0.023264	0.110299
0.917002	-0.022797	0.109888
0.917834	-0.022257	0.1093
0.918666	-0.021698	0.108655
0.919497	-0.021248	0.108014
0.920329	-0.020982	0.107372
0.92116	-0.020789	0.106871
0.921992	-0.020596	0.106475
0.922824	-0.02033	0.106097
0.923655	-0.019836	0.105915
0.924487	-0.01922	0.106084
0.925319	-0.018602	0.106341
0.92615	-0.018349	0.106597
0.926982	-0.01839	0.106779
0.927813	-0.01846	0.106264
0.928645	-0.01853	0.105561
0.929477	-0.018848	0.10486
0.930308	-0.019502	0.10422
0.93114	-0.020272	0.103614
0.931972	-0.020995	0.103015
0.932803	-0.021507	0.102415
0.933635	-0.021902	0.102149
0.934467	-0.022297	0.102303
0.935298	-0.022692	0.102521
0.93613	-0.022932	0.102725
0.936961	-0.023073	0.102898
0.937793	-0.023215	0.103055
0.938625	-0.023245	0.103213
0.939456	-0.023094	0.103371
0.940288	-0.022875	0.103862
0.94112	-0.022655	0.104666
0.941951	-0.022575	0.105499
0.942783	-0.022788	0.106296
0.943614	-0.023124	0.107033
0.944446	-0.023459	0.107749
0.945278	-0.024014	0.108465
0.946109	-0.02472	0.109073
0.946941	-0.025439	0.109345
0.947773	-0.026161	0.109424
0.948604	-0.026703	0.109503
0.949436	-0.027101	0.109295
0.950268	-0.027476	0.108871
0.951099	-0.027898	0.108446
0.951931	-0.028461	0.108021
0.952762	-0.029084	0.10768
0.953594	-0.029706	0.107436
0.954426	-0.030378	0.107218
0.955257	-0.031283	0.107025
0.956089	-0.032294	0.106889
0.956921	-0.033304	0.106779
0.957752	-0.034104	0.106669
0.958584	-0.034654	0.106574
0.959416	-0.035134	0.106624
0.960247	-0.035615	0.106766
0.961079	-0.035923	0.106908
0.96191	-0.036034	0.107074
0.962742	-0.03609	0.107262
0.963574	-0.036146	0.107453
0.964405	-0.036008	0.107646
0.965237	-0.035782	0.107682
0.966069	-0.035556	0.107388
0.9669	-0.03533	0.106944
0.967732	-0.03467	0.106502
0.968563	-0.033776	0.106152
0.969395	-0.032863	0.105859
0.970227	-0.032132	0.105567
0.971058	-0.031715	0.105274
0.97189	-0.031409	0.10493
0.972722	-0.031086	0.104543
0.973553	-0.03078	0.104148
0.974385	-0.030646	0.103712
0.975217	-0.030678	0.103193
0.976048	-0.030711	0.102641
0.97688	-0.03065	0.102086
0.977711	-0.030453	0.101544
0.978543	-0.030227	0.101049
0.979375	-0.03	0.100575
0.980206	-0.029858	0.100101
0.981038	-0.029896	0.099689
0.98187	-0.030031	0.099352
0.982701	-0.03016	0.099038
0.983533	-0.030259	0.098722
0.984365	-0.030334	0.098454
0.985196	-0.030408	0.098241
0.986028	-0.030482	0.098045
0.986859	-0.02953	0.097848
0.987691	-0.028987	0.097509
0.988523	-0.028917	0.097091
0.989354	-0.029462	0.096675
0.990186	-0.030056	0.096246
0.991018	-0.030615	0.095927
0.991849	-0.031159	0.095523
0.992681	-0.031678	0.096591
0.993512	-0.032197	0.09734
0.994344	-0.032827	0.097965
0.995176	-0.033626	0.098405
0.996007	-0.035006	0.098449
0.996839	-0.035694	0.098421
0.997671	-0.03651	0.098393
0.998502	-0.037204	0.098315
0.999334	-0.037242	0.098138
1.00016	-0.036894	0.098645
1.001	-0.036571	0.098765
1.00183	-0.036264	0.098643
1.00266	-0.035988	0.098454
1.00349	-0.035735	0.098192
1.00432	-0.035482	0.097635
1.00516	-0.035352	0.097096
1.00599	-0.035363	0.096574
1.00682	-0.035401	0.09615
1.00765	-0.035439	0.095869
1.00848	-0.035357	0.095617
1.00931	-0.035092	0.095419
1.01015	-0.034755	0.095414
1.01098	-0.034425	0.095561
1.01181	-0.034153	0.095708
1.01264	-0.033926	0.09587
1.01347	-0.033698	0.09611
1.0143	-0.03347	0.096418
1.01513	-0.033187	0.096725
1.01597	-0.03286	0.097103
1.0168	-0.032531	0.097591
1.01763	-0.032321	0.09811
1.01846	-0.032325	0.098631
1.01929	-0.032423	0.099008
1.02012	-0.032521	0.09901
1.02096	-0.032603	0.098779
1.02179	-0.032648	0.098548
1.02262	-0.032674	0.098169
1.02345	-0.0327	0.0976
1.02428	-0.032575	0.096995
1.02511	-0.032298	0.096389
1.02595	-0.03197	0.09598
1.02678	-0.031622	0.095822
1.02761	-0.031419	0.095714
1.02844	-0.031583	0.095655
1.02927	-0.031827	0.095839
1.0301	-0.032067	0.09621
1.03094	-0.032284	0.096582
1.03177	-0.03247	0.096929
1.0326	-0.032655	0.097163
1.03343	-0.03282	0.097311
1.03426	-0.03276	0.097459
1.03509	-0.032333	0.097459
1.03593	-0.031907	0.097227
1.03676	-0.031584	0.096908
1.03759	-0.031535	0.09659
1.03842	-0.031622	0.096317
1.03925	-0.031709	0.096132
1.04008	-0.03191	0.095987
1.04092	-0.032494	0.095842
1.04175	-0.033398	0.095647
1.04258	-0.034299	0.095414
1.04341	-0.035135	0.095182
1.04424	-0.035851	0.094932
1.04507	-0.036568	0.094773
1.04591	-0.037287	0.094881
1.04674	-0.037919	0.095017
1.04757	-0.038381	0.095101
1.0484	-0.038808	0.094935
1.04923	-0.039206	0.094468
1.05006	-0.039478	0.094003
1.05089	-0.039629	0.093501
1.05173	-0.039782	0.092833
1.05256	-0.03993	0.091971
1.05339	-0.040035	0.091106
1.05422	-0.040079	0.0904
1.05505	-0.040123	0.090211
1.05588	-0.040298	0.090381
1.05672	-0.040735	0.090551
1.05755	-0.041259	0.090673
1.05838	-0.041784	0.090674
1.05921	-0.042224	0.09063
1.06004	-0.042449	0.090586
1.06088	-0.042548	0.090437
1.06171	-0.042627	0.090057
1.06254	-0.042515	0.089651
1.06337	-0.042165	0.089243
1.0642	-0.041813	0.088937
1.06503	-0.041461	0.088857
1.06586	-0.041236	0.088827
1.0667	-0.04122	0.088821
1.06753	-0.041248	0.08896
1.06836	-0.041303	0.089286
1.06919	-0.041423	0.089614
1.07002	-0.041581	0.089909
1.07085	-0.041739	0.090006
1.07169	-0.041902	0.089854
1.07252	-0.042092	0.089701
1.07335	-0.042309	0.089412
1.07418	-0.042526	0.088737
1.07501	-0.042596	0.087811
1.07584	-0.042468	0.086885
1.07668	-0.042321	0.086062
1.07751	-0.042182	0.085486
1.07834	-0.041961	0.085029
1.07917	-0.041505	0.084571
1.08	-0.040853	0.084098
1.08083	-0.040177	0.083603
1.08167	-0.039405	0.083108
1.0825	-0.038484	0.082613
1.08333	-0.037563	0.082158
1.08416	-0.036643	0.081775
1.08499	-0.035758	0.081392
1.08582	-0.035023	0.081116
1.08665	-0.034284	0.081264
1.08749	-0.033569	0.081801
1.08832	-0.032928	0.082341
1.08915	-0.032316	0.082951
1.08998	-0.031702	0.083838
1.09081	-0.031105	0.084978
1.09164	-0.030617	0.086119
1.09248	-0.030278	0.087109
1.09331	-0.029941	0.087819
1.09414	-0.029436	0.088435
1.09497	-0.028328	0.089033
1.0958	-0.027216	0.08944
1.09664	-0.026112	0.089431
1.09747	-0.024928	0.089032
1.0983	-0.023454	0.088616
1.09913	-0.021871	0.088232
1.09996	-0.020301	0.088039
1.10079	-0.018881	0.087845
1.10163	-0.017657	0.087652
1.10246	-0.016432	0.087511
1.10329	-0.015219	0.087651
1.10412	-0.014143	0.087819
1.10495	-0.013369	0.087954
1.10578	-0.012593	0.087872
1.10661	-0.011804	0.087543
1.10745	-0.010971	0.087212
1.10828	-0.010127	0.086868
1.10911	-0.009283	0.086414
1.10994	-0.008421	0.085726
1.11077	-0.007491	0.085037
1.1116	-0.006514	0.084433
1.11244	-0.005542	0.084198
1.11327	-0.004457	0.084049
1.1141	-0.0031	0.083902
1.11493	-0.00175	0.083828
1.11576	-0.000398	0.08414
1.11659	0.000868	0.084764
1.11743	0.001889	0.085368
1.11826	0.002874	0.085798
1.11909	0.003921	0.085883
1.11992	0.00525	0.085968
1.12075	0.006914	0.086052
1.12158	0.008575	0.086145
1.12241	0.010224	0.086265
1.12325	0.011752	0.086387
1.12408	0.013153	0.08652
1.12491	0.014556	0.08669
1.12574	0.015912	0.086883
1.12657	0.017125	0.087077
1.1274	0.018288	0.087207
1.12824	0.019452	0.086976
1.12907	0.020648	0.086246
1.1299	0.021903	0.085517
1.13073	0.023135	0.0849
1.13156	0.024293	0.084645
1.1324	0.025474	0.084389
1.13323	0.026875	0.084132
1.13406	0.028311	0.083968
1.13489	0.029752	0.084117
1.13572	0.031144	0.084384
1.13655	0.031813	0.084634
1.13739	0.03248	0.084804
1.13822	0.033141	0.084896
1.13905	0.033686	0.084988
1.13988	0.034122	0.08508
1.14071	0.034557	0.085112
1.14154	0.035001	0.08498
1.14237	0.035566	0.084849
1.14321	0.036367	0.084708
1.14404	0.037168	0.084536
1.14487	0.037977	0.084358
1.1457	0.03892	0.08418
1.14653	0.039869	0.084059
1.14736	0.040825	0.084167
1.1482	0.041775	0.084481
1.14903	0.042678	0.084787
1.14986	0.043558	0.085133
1.15069	0.044437	0.085692
1.15152	0.04526	0.086284
1.15235	0.045923	0.086874
1.15319	0.046592	0.087455
1.15402	0.047256	0.087611
1.15485	0.047881	0.087663
1.15568	0.048169	0.087706
1.15651	0.048457	0.087485
1.15734	0.048758	0.087011
1.15818	0.049167	0.086539
1.15901	0.04967	0.08607
1.15984	0.050176	0.085723
1.16067	0.050658	0.085789
1.1615	0.0509	0.085855
1.16233	0.050733	0.085925
1.16317	0.050566	0.086093
1.164	0.050484	0.086271
1.16483	0.050969	0.086449
1.16566	0.051514	0.086625
1.16649	0.052058	0.086759
1.16732	0.052629	0.086867
1.16816	0.05335	0.086976
1.16899	0.054138	0.087107
1.16982	0.054912	0.087305
1.17065	0.055581	0.087504
1.17148	0.056005	0.087702
1.17231	0.056429	0.087864
1.17315	0.05685	0.087589
1.17398	0.057238	0.087315
1.17481	0.057512	0.08703
1.17564	0.057785	0.086652
1.17647	0.05801	0.086216
1.1773	0.057953	0.085779
1.17813	0.057662	0.085349
1.17897	0.057372	0.084992
1.1798	0.057103	0.084728
1.18063	0.05695	0.084467
1.18146	0.056892	0.084231
1.18229	0.056834	0.08423
1.18312	0.056831	0.08423
1.18396	0.05706	0.084229
1.18479	0.057295	0.084232
1.18562	0.057526	0.08427
1.18645	0.057778	0.084316
1.18728	0.057911	0.084355
1.18811	0.058018	0.084308
1.18895	0.058125	0.084044
1.18978	0.058258	0.083779
1.19061	0.058453	0.083507
1.19144	0.058653	0.083159
1.19227	0.058853	0.082623
1.1931	0.059092	0.082086
1.19394	0.059499	0.081566
1.19477	0.059916	0.081134
1.1956	0.060332	0.08076
1.19643	0.06098	0.080385
1.19726	0.061745	0.080048
1.19809	0.062512	0.079976
1.19893	0.06328	0.080127
1.19976	0.063946	0.080277
1.20059	0.064499	0.080399
1.20142	0.065046	0.080368
1.20225	0.065597	0.080324
1.20308	0.066107	0.080282
1.20392	0.066618	0.080237
1.20475	0.067128	0.0801
1.20558	0.067636	0.079941
1.20641	0.067524	0.079781
1.20724	0.067323	0.079588
1.20807	0.067121	0.079315
1.2089	0.066787	0.079034
1.20974	0.066142	0.078752
1.21057	0.065495	0.078455
1.2114	0.064846	0.07809
1.21223	0.06426	0.077719
1.21306	0.063973	0.077347
1.21389	0.063685	0.076626
1.21473	0.063387	0.075718
1.21556	0.062867	0.074797
1.21639	0.062226	0.073873
1.21722	0.061602	0.073047
1.21805	0.06097	0.072284
1.21888	0.060623	0.071523
1.21972	0.060554	0.070913
1.22055	0.060486	0.071657
1.22138	0.060422	0.072495
1.22221	0.060591	0.073328
1.22304	0.06076	0.074166
1.22388	0.06093	0.074755
1.22471	0.061092	0.075335
1.22554	0.060974	0.07591
1.22637	0.060824	0.076035
1.2272	0.060678	0.075455
1.22803	0.060624	0.074839
1.22886	0.0607	0.074222
1.2297	0.060777	0.073663
1.23053	0.060852	0.07335
1.23136	0.060898	0.073043
1.23219	0.060882	0.072738
1.23302	0.060865	0.072304
1.23385	0.060849	0.071773
1.23469	0.060822	0.071243
1.23552	0.06079	0.070716
1.23635	0.060758	0.070093
1.23718	0.060715	0.069402
1.23801	0.060462	0.068711
1.23884	0.060127	0.068016
1.23968	0.059762	0.067724
1.24051	0.059381	0.067434
1.24134	0.059032	0.067148
1.24217	0.058694	0.066857
1.243	0.058357	0.066747
1.24383	0.058021	0.066657
1.24466	0.057717	0.066566
1.2455	0.057422	0.066416
1.24633	0.057125	0.066028
1.24716	0.056725	0.065637
1.24799	0.056052	0.065249
1.24882	0.055323	0.064898
1.24965	0.054595	0.06463
1.25049	0.053977	0.064362
1.25132	0.053642	0.064096
1.25215	0.053362	0.063913
1.25298	0.053081	0.063785
1.25381	0.053263	0.063656
1.25465	0.053735	0.06354
1.25548	0.054249	0.063781
1.25631	0.054762	0.064146
1.25714	0.05548	0.064533
1.25797	0.056318	0.064947
1.2588	0.057172	0.06509
1.25964	0.057995	0.065117
1.26047	0.058504	0.065134
1.2613	0.058955	0.065028
1.26213	0.059406	0.063774
1.26296	0.059855	0.062196
1.26379	0.060102	0.060615
1.26463	0.060314	0.059013
1.26546	0.060525	0.057316
1.26629	0.06091	0.055595
1.26712	0.061499	0.053874
1.26795	0.062112	0.05253
1.26878	0.062724	0.05185
1.26961	0.063258	0.051322
1.27045	0.063663	0.050792
1.27128	0.064052	0.050662
1.27211	0.06444	0.050901
1.27294	0.063843	0.051206
1.27377	0.063001	0.051513
1.2746	0.062144	0.051927
1.27544	0.061293	0.052441
1.27627	0.060444	0.052973
1.2771	0.059604	0.053503
1.27793	0.058766	0.053731
1.27876	0.057986	0.053891
1.27959	0.05747	0.054051
1.28043	0.056979	0.05421
1.28126	0.056489	0.054039
1.28209	0.055996	0.053796
1.28292	0.055465	0.053553
1.28375	0.054927	0.053283
1.28458	0.054391	0.052962
1.28541	0.053971	0.052634
1.28625	0.053684	0.052307
1.28708	0.053406	0.05203
1.28791	0.053129	0.051962
1.28874	0.052973	0.051933
1.28957	0.053108	0.051903
1.29041	0.053262	0.051885
1.29124	0.053405	0.051874
1.29207	0.053312	0.051863
1.2929	0.053142	0.051852
1.29373	0.052953	0.05177
1.29456	0.052762	0.051627
1.2954	0.052199	0.051478
1.29623	0.051291	0.051341
1.29706	0.050305	0.051321
1.29789	0.04928	0.05132
1.29872	0.047903	0.051319
1.29955	0.046363	0.051318
1.30038	0.044824	0.051635
1.30122	0.043314	0.052033
1.30205	0.042058	0.052434
1.30288	0.040928	0.052892
1.30371	0.039795	0.053414
1.30454	0.038817	0.053943
1.30537	0.038061	0.054473
1.30621	0.037373	0.055026
1.30704	0.036685	0.055686
1.30787	0.035858	0.056357
1.3087	0.034826	0.057002
1.30953	0.033741	0.057548
1.31036	0.032651	0.058095
1.3112	0.031499	0.058676
1.31203	0.030315	0.059275
1.31286	0.029126	0.059554
1.31369	0.027932	0.059438
1.31452	0.027544	0.059201
1.31535	0.027562	0.059009
1.31619	0.027615	0.058946
1.31702	0.027718	0.05894
1.31785	0.028051	0.058934
1.31868	0.028459	0.058928
1.31951	0.028869	0.059166
1.32034	0.029225	0.05953
1.32118	0.029358	0.059896
1.32201	0.029419	0.060374
1.32284	0.029479	0.060959
1.32367	0.029551	0.06157
1.3245	0.029636	0.062182
1.32533	0.029726	0.062816
1.32617	0.029816	0.063494
1.327	0.029807	0.06419
1.32783	0.029667	0.064887
1.32866	0.029495	0.065124
1.32949	0.029324	0.065143
1.33032	0.028864	0.065163
1.33116	0.028281	0.065183
1.33199	0.027691	0.065194
1.33282	0.027098	0.065196
1.33365	0.026748	0.065198
1.33448	0.026495	0.065104
1.33531	0.02625	0.064828
1.33614	0.026028	0.064489
1.33698	0.026006	0.064151
1.33781	0.026039	0.063802
1.33864	0.026072	0.063355
1.33947	0.026149	0.062866
1.3403	0.026634	0.062378
1.34113	0.027221	0.061904
1.34197	0.02781	0.061439
1.3428	0.028193	0.060979
1.34363	0.028215	0.060516
1.34446	0.028163	0.060009
1.34529	0.028114	0.059439
1.34613	0.02794	0.058849
1.34696	0.027548	0.058295
1.34779	0.027047	0.05807
1.34862	0.026546	0.057959
1.34945	0.026049	0.057848
1.35028	0.02556	0.057737
1.35111	0.025073	0.057674
1.35195	0.024586	0.057634
1.35278	0.02415	0.057596
1.35361	0.023759	0.057406
1.35444	0.023373	0.057014
1.35527	0.022987	0.056569
1.3561	0.022793	0.056125
1.35694	0.022748	0.055628
1.35777	0.022703	0.054991
1.3586	0.022617	0.054317
1.35943	0.022338	0.053643
1.36026	0.021936	0.053196
1.36109	0.021534	0.052845
1.36193	0.02117	0.052512
1.36276	0.02089	0.052203
1.36359	0.02065	0.051797
1.36442	0.02041	0.051266
1.36525	0.020161	0.050679
1.36608	0.019898	0.050148
1.36692	0.019628	0.049808
1.36775	0.019359	0.049597
1.36858	0.019141	0.049386
1.36941	0.01898	0.049175
1.37024	0.018835	0.049317
1.37107	0.01869	0.049782
1.3719	0.018774	0.050248
1.37274	0.019031	0.050652
1.37357	0.019306	0.050939
1.3744	0.019572	0.051174
1.37523	0.01975	0.051407
1.37606	0.019876	0.051712
1.37689	0.020003	0.052191
1.37773	0.020111	0.052766
1.37856	0.020054	0.053339
1.37939	0.019902	0.053597
1.38022	0.01975	0.053557
1.38105	0.019545	0.053487
1.38189	0.019253	0.053417
1.38272	0.018928	0.053337
1.38355	0.018604	0.053245
1.38438	0.018445	0.05315
1.38521	0.018625	0.05306
1.38604	0.018946	0.052992
1.38688	0.019265	0.052936
1.38771	0.019285	0.05288
1.38854	0.019108	0.052797
1.38937	0.018913	0.052448
1.3902	0.018718	0.051915
1.39103	0.018517	0.051382
1.39186	0.018309	0.050876
1.3927	0.018101	0.050398
1.39353	0.01787	0.049929
1.39436	0.017578	0.04946
1.39519	0.017261	0.04911
1.39602	0.016944	0.048964
1.39685	0.016628	0.0489
1.39769	0.016114	0.048843
1.39852	0.015525	0.048846
1.39935	0.014927	0.048887
1.40018	0.014442	0.048929
1.40101	0.014224	0.04897
1.40184	0.014099	0.048831
1.40268	0.013974	0.048555
1.40351	0.013822	0.048266
1.40434	0.013593	0.047838
1.40517	0.013307	0.047114
1.406	0.013018	0.046258
1.40683	0.012702	0.045402
1.40766	0.012355	0.044476
1.4085	0.012008	0.043343
1.40933	0.011659	0.042105
1.41016	0.011273	0.040869
1.41099	0.010822	0.039936
1.41182	0.010349	0.03925
1.41265	0.009913	0.038605
1.41349	0.009549	0.03796
1.41432	0.009227	0.037391
1.41515	0.008906	0.036948
1.41598	0.008591	0.036571
1.41681	0.008345	0.03614
1.41765	0.008172	0.035403
1.41848	0.008	0.034293
1.41931	0.007894	0.033176
1.42014	0.007873	0.03206
1.42097	0.007861	0.031165
1.4218	0.007849	0.030652
1.42264	0.007877	0.030178
1.42347	0.007992	0.029879
1.4243	0.008152	0.029968
1.42513	0.008343	0.030237
1.42596	0.008641	0.030507
1.42679	0.009021	0.030772
1.42762	0.009401	0.031018
1.42846	0.009782	0.031247
1.42929	0.010384	0.031478
1.43012	0.011251	0.031788
1.43095	0.012146	0.032219
1.43178	0.012972	0.03265
1.43261	0.01367	0.03308
1.43345	0.014315	0.033493
1.43428	0.014964	0.033872
1.43511	0.015629	0.034239
1.43594	0.016346	0.034558
1.43677	0.017105	0.034697
1.4376	0.017861	0.034685
1.43844	0.018531	0.034673
1.43927	0.01911	0.034657
1.4401	0.019682	0.034593
1.44093	0.020255	0.034477
1.44176	0.020633	0.034361
1.44259	0.020749	0.034215
1.44343	0.020788	0.03401
1.44426	0.020787	0.033782
1.44509	0.020653	0.033551
1.44592	0.020434	0.033424
1.44675	0.020215	0.033576
1.44758	0.019998	0.033912
1.44842	0.019815	0.034248
1.44925	0.019657	0.034435
1.45008	0.019499	0.034444
1.45091	0.019377	0.034453
1.45174	0.019297	0.034462
1.45257	0.019229	0.03425
1.45341	0.019157	0.03373
1.45424	0.019061	0.03315
1.45507	0.018888	0.032627
1.4559	0.018662	0.032303
1.45673	0.018436	0.032126
1.45756	0.018161	0.03195
1.4584	0.017761	0.031841
1.45923	0.017348	0.032081
1.46006	0.016934	0.032611
1.46089	0.016477	0.033136
1.46172	0.015914	0.033683
1.46255	0.015341	0.034268
1.46338	0.014808	0.034865
1.46422	0.014462	0.035462
1.46505	0.01433	0.035834
1.46588	0.014198	0.035834
1.46671	0.014045	0.035688
1.46754	0.013798	0.035541
1.46837	0.013446	0.035107
1.46921	0.013095	0.034439
1.47004	0.012652	0.033797
1.47087	0.011981	0.033129
1.4717	0.01123	0.032367
1.47253	0.010479	0.031446
1.47336	0.009778	0.030522
1.4742	0.009205	0.029638
1.47503	0.0087	0.028941
1.47586	0.008194	0.028488
1.47669	0.007842	0.028035
1.47752	0.007801	0.027613
1.47835	0.007793	0.027345
1.47919	0.007784	0.027271
1.48002	0.007834	0.027197
1.48085	0.007998	0.027105
1.48168	0.008173	0.026961
1.48251	0.008332	0.026796
1.48334	0.0083	0.026632
1.48418	0.007987	0.026487
1.48501	0.007675	0.026403
1.48584	0.007391	0.026352
1.48667	0.007224	0.026301
1.4875	0.00717	0.026313
1.48833	0.007116	0.026481
1.48917	0.007068	0.026649
1.49	0.007038	0.026816
1.49083	0.007021	0.027082
1.49166	0.007005	0.02758
1.49249	0.006967	0.028075
1.49332	0.006884	0.028526
1.49415	0.006785	0.028808
1.49499	0.006686	0.02894
1.49582	0.006825	0.029071
1.49665	0.007384	0.029164
1.49748	0.008031	0.029084
1.49831	0.008677	0.028812
1.49914	0.009394	0.02854
1.49998	0.01022	0.028253
1.50081	0.011057	0.027932
1.50164	0.011848	0.027603
1.50247	0.012403	0.027276
1.5033	0.012708	0.026934
1.50413	0.013005	0.026556
1.50497	0.013243	0.02616
1.5058	0.013334	0.025783
1.50663	0.013204	0.025518
1.50746	0.013068	0.025402
1.50829	0.012915	0.025285
1.50913	0.012664	0.025169
1.50996	0.012357	0.025254
1.51079	0.01205	0.025712
1.51162	0.011788	0.02617
1.51245	0.01178	0.026624
1.51328	0.011871	0.027067
1.51411	0.011963	0.027504
1.51495	0.012149	0.027941
1.51578	0.012786	0.028326
1.51661	0.01347	0.028501
1.51744	0.014156	0.02847
1.51827	0.014759	0.028439
1.5191	0.01499	0.028523
1.51994	0.015178	0.028797
1.52077	0.01538	0.029069
1.5216	0.015665	0.02934
1.52243	0.016075	0.029619
1.52326	0.016488	0.029925
1.52409	0.016908	0.030255
1.52493	0.017452	0.030606
1.52576	0.018356	0.030896
1.52659	0.019252	0.031106
1.52742	0.019956	0.031316
1.52825	0.019816	0.031525
1.52908	0.019348	0.031706
1.52991	0.018883	0.031696
1.53075	0.018412	0.031687
1.53158	0.017926	0.031642
1.53241	0.017424	0.031372
1.53324	0.016932	0.031049
1.53407	0.016553	0.030725
1.5349	0.016472	0.030423
1.53574	0.016392	0.030277
1.53657	0.016312	0.030318
1.5374	0.016092	0.030369
1.53823	0.015381	0.030525
1.53906	0.01455	0.030926
1.5399	0.013681	0.031329
1.54073	0.012629	0.03173
1.54156	0.011392	0.032139
1.54239	0.010155	0.032586
1.54322	0.008947	0.033043
1.54405	0.007929	0.033472
1.54489	0.007219	0.03374
1.54572	0.006517	0.033913
1.54655	0.005896	0.034086
1.54738	0.005562	0.034249
1.54821	0.005336	0.034327
1.54904	0.00511	0.03422
1.54987	0.004912	0.034113
1.55071	0.004807	0.034073
1.55154	0.004752	0.034325
1.55237	0.004697	0.034578
1.5532	0.004736	0.034831
1.55403	0.005014	0.035086
1.55486	0.005292	0.035354
1.5557	0.005571	0.035625
1.55653	0.005694	0.035851
1.55736	0.005427	0.035812
1.55819	0.005133	0.035494
1.55902	0.004851	0.035175
1.55985	0.004487	0.034854
1.56069	0.003993	0.03447
1.56152	0.003501	0.033847
1.56235	0.003007	0.033224
1.56318	0.002443	0.032633
1.56401	0.001727	0.032189
1.56484	0.001012	0.031799
1.56568	0.000301	0.031411
1.56651	-0.000317	0.031037
1.56734	-0.000911	0.03073
1.56817	-0.001506	0.030494
1.569	-0.002052	0.030255
1.56983	-0.00167	0.02998
1.57066	-0.0009	0.029622
1.5715	-0.000126	0.029266
1.57233	0.000686	0.028908
1.57316	0.001623	0.028614
1.57399	0.002565	0.028524
1.57482	0.003501	0.028481
1.57566	0.004377	0.028493
1.57649	0.004894	0.028704
1.57732	0.005412	0.029108
1.57815	0.005922	0.029549
1.57898	0.006318	0.030001
1.57981	0.006567	0.030381
1.58065	0.006815	0.030474
1.58148	0.007075	0.030565
1.58231	0.007505	0.030654
1.58314	0.008165	0.030382
1.58397	0.008822	0.030021
1.5848	0.009486	0.029658
1.58563	0.010216	0.029299
1.58647	0.010978	0.029108
1.5873	0.011738	0.02903
1.58813	0.012467	0.028952
1.58896	0.012879	0.028886
1.58979	0.013159	0.028862
1.59062	0.013442	0.028838
1.59146	0.013759	0.028814
1.59229	0.014222	0.02878
1.59312	0.014686	0.028397
1.59395	0.01515	0.028014
1.59478	0.015575	0.027634
1.59561	0.015705	0.027385
1.59645	0.015835	0.02722
1.59728	0.015918	0.027055
1.59811	0.015585	0.026901
1.59894	0.014733	0.02699
1.59977	0.013886	0.027417
1.6006	0.013048	0.027845
1.60144	0.012287	0.028314
1.60227	0.011615	0.029474
1.6031	0.010946	0.030638
1.60393	0.010324	0.031805
1.60476	0.010015	0.03296
1.60559	0.00978	0.033955
1.60643	0.009546	0.03489
1.60726	0.009296	0.035811
1.60809	0.008961	0.036621
1.60892	0.008604	0.037079
1.60975	0.008261	0.03754
1.61058	0.008031	0.037999
1.61142	0.008058	0.038477
1.61225	0.008083	0.039055
1.61308	0.00811	0.039636
1.61391	0.008108	0.040222
1.61474	0.007982	0.040909
1.61557	0.007841	0.041649
1.61641	0.007701	0.042392
1.61724	0.007357	0.043112
1.61807	0.006783	0.043584
1.6189	0.006191	0.043833
1.61973	0.005594	0.044082
1.62056	0.0051	0.044327
1.62139	0.004759	0.044539
[truncated: 27,578 more rows]

## Sheet: Mass photometry
Supplementary figure 7-C
Mass photometry
TonB-ExbBD NaPol										ExbBD NaPol
frame_indices	x_coords	y_coords	contrasts	calibrated_values	fit_errors	diffblur_errors	neareast_neighbour_distances	selections		frame_indices	x_coords	y_coords	contrasts	calibrated_values	fit_errors	diffblur_errors	neareast_neighbour_distances	selections
5	28.7541	9.31843	-0.00913492	296.566	0.0698433	0	29.8058	1		5	50.4476	9.40729	-0.00678628	218.25	0.332059	0	5.41126	1
5	97.5423	12.0565	-0.00781009	252.389	0.119269	0	13.7993	1		5	37.5171	19.992	-0.00605616	193.904	0.143062	0	8.42893	1
5	57.5646	16.9564	-0.0077779	251.316	0.0917793	0	29.606	1		5	67.6625	22.2699	-0.00851246	275.81	0.312342	0	6.84757	1
5	86.9127	20.8561	-0.00927287	301.166	0.194692	0	13.7993	1		6	45.3311	7.64562	-0.00708932	228.355	0.390749	0	5.41126	1
9	114.038	6.40006	-0.00865825	280.672	0.116537	0	17.4384	1		7	74.3075	20.6169	-0.00725571	233.903	0.302442	0	6.84757	1
13	53.8704	10.7298	-0.00920355	298.855	0.176706	0	7.01761	1		7	57.4994	6.55677	-0.00776608	250.922	0.311809	0	7.60621	1
13	60.614	12.6717	-0.00872251	282.814	0.190094	0	7.01761	1		7	39.3289	7.19201	-0.00737942	238.029	0.215194	0	6.01926	1
14	94.2992	12.6581	-0.0092187	299.36	0.088403	0	10.9923	1		7	8.78631	27.1786	-0.00596823	190.972	0.166654	0	10.083	1
14	78.9873	13.0902	-0.00715031	230.389	0.109369	0	8.17141	1		8	29.7419	16.7372	-0.0072501	233.717	0.281198	0	8.42893	1
15	13.9281	25.6519	-0.00913815	296.674	0.115798	0	37.9158	1		9	46.9671	25.3626	-0.00850495	275.56	0.181742	0	10.6718	1
16	59.8112	23.6939	-0.00703038	226.39	0.20481	0	4.19109	1		10	15.0636	19.288	-0.00637993	204.701	0.137591	0	10.083	1
17	116.403	7.77093	-0.0190714	627.902	0.087417	0	22.6374	1		10	24.692	24.4546	-0.00699796	225.309	0.160744	0	9.22276	1
18	84.7198	7.26682	-0.00861042	279.077	0.115052	0	8.17141	1		11	84.1579	14.309	-0.00760358	245.503	0.106531	0	11.697	1
18	51.2338	18.8779	-0.00717457	231.198	0.110828	0	8.564	1		11	55.6139	19.108	-0.00669769	215.296	0.176774	0	9.81143	1
20	63.6837	25.2968	-0.00757881	244.677	0.207678	0	4.19109	1		13	107.222	16.4804	-0.00747753	241.3	0.204522	0	9.12584	1
22	74.5744	6.16586	-0.00930829	302.347	0.103072	0	10.2049	1		13	14.4308	8.36067	-0.00720633	232.257	0.171416	0	10.9456	1
22	29.072	16.6633	-0.0083476	270.313	0.0858687	0	22.2722	1		13	65.1995	21.2013	-0.00900799	292.334	0.319503	0	5.58621	1
25	58.6561	7.50454	-0.00896376	290.859	0.198774	0	15.9746	1		14	113.646	9.99849	-0.00761131	245.761	0.19386	0	9.12584	1
28	75.1788	7.35403	-0.0099434	323.525	0.10981	0	16.5235	1		16	106.846	26.8695	-0.00885454	287.217	0.091435	0	10.3958	1
28	22.108	9.26087	-0.00767143	247.766	0.104179	0	17.9664	1		16	64.6401	26.7595	-0.00825663	267.279	0.218473	0	5.58621	1
28	113.735	10.2142	-0.0107221	349.492	0.260035	0	13.409	1		17	16.7314	23.1173	-0.00674095	216.739	0.152527	0	9.03811	1
31	22.7153	27.217	-0.0073268	236.274	0.112968	0	16.0482	1		18	82.3547	18.0708	-0.0079014	255.434	0.120476	0	10.7759	1
31	6.72297	25.8783	-0.010542	343.487	0.078081	0	16.0482	1		19	104.93	14.5059	-0.0151001	495.477	0.0839975	0	7.37737	1
32	101.295	15.2196	-0.0124178	406.033	0.143773	0	13.409	1		19	9.30885	17.9605	-0.00752614	242.921	0.129085	0	9.03811	1
32	38.4084	20.0416	-0.00309018	95.0028	0.270273	0	5.33967	1		20	86.0059	7.78707	-0.00752039	242.729	0.115324	0	10.9127	1
35	72.93	7.50328	-0.00886451	287.549	0.0966569	0	8.16685	1		20	19.6705	7.08232	-0.00984024	320.085	0.256828	0	13.542	1
36	42.262	23.7377	-0.00773	249.719	0.107163	0	5.33967	1		21	66.1167	6.76011	-0.00797695	257.953	0.139059	0	13.9189	1
37	19.3105	25.479	-0.00841499	272.56	0.103085	0	19.8568	1		22	48.3506	18.6068	-0.00719784	231.974	0.0894459	0	10.1884	1
38	111.835	25.2143	-0.00887318	287.838	0.0920754	0	12.0635	1		22	97.61	15.4215	-0.00665354	213.824	0.323472	0	7.37737	1
38	32.7276	7.798	-0.00861083	279.09	0.081909	0	15.5946	1		23	90.5856	25.0258	-0.00979347	318.526	0.267909	0	10.7759	1
39	81.075	6.90677	-0.00873898	283.364	0.0958053	0	8.16685	1		25	24.4785	19.7421	-0.00656951	211.022	0.337033	0	11.3456	1
40	115.828	13.8305	-0.00855407	277.198	0.0975052	0	10.973	1		27	58.4802	17.5136	-0.00883251	286.482	0.280016	0	10.1884	1
41	63.6058	6.51465	-0.00814899	263.69	0.0884558	0	15.1479	1		27	13.938	23.9398	-0.0153592	504.117	0.101865	0	11.3456	1
41	48	10.9517	-0.00914857	297.021	0.0957502	0	14.0145	1		30	77.424	21.2195	-0.00701809	225.98	0.130125	0	7.88159	1
41	60.4121	21.3221	-0.00793169	256.444	0.109009	0	15.1479	1		32	87.7514	12.542	-0.00792777	256.313	0.240594	0	13.4891	1
42	104.868	14.369	-0.00702762	226.298	0.117185	0	10.973	1		33	75.3964	6.72593	-0.00803678	259.949	0.122383	0	13.6555	1
42	39.0137	22.3466	-0.0155582	510.753	0.0917939	0	14.512	1		34	44.9743	17.2737	-0.00663975	213.364	0.336668	0	6.45626	1
44	6.30464	8.93401	-0.00869094	281.761	0.0813269	0	35.3522	1		35	111.103	12.9364	-0.0078783	254.664	0.332417	0	7.26891	1
44	100.113	25.1449	-0.00828141	268.106	0.08679	0	11.7782	1		35	31.7554	14.1603	0.00630775	-202.293	0.453646	0	5.18261	1
46	120.925	12.4535	-0.00890316	288.838	0.108921	0	16.1715	1		37	51.4231	16.9643	-0.00872992	283.061	0.16243	0	6.45626	1
47	86.5277	13.6807	-0.0102358	333.277	0.0909685	0	10.6824	1		37	121.323	9.10383	-0.0063368	203.262	0.360539	0	5.82228	1
48	61.8782	6.21376	-0.0087428	283.491	0.295113	0	14.6569	1		38	61.3169	11.6758	-0.007105	228.878	0.132267	0	11.2186	1
51	83.7059	23.9837	-0.00880004	285.399	0.114943	0	10.6824	1		38	121.151	14.9236	-0.0069519	223.773	0.302826	0	5.82228	1
51	113.065	27.1017	-0.00910062	295.423	0.110302	0	6.03026	1		39	16.0755	19.9885	-0.00808455	261.541	0.111071	0	13.1662	1
52	74.6329	13.4348	-0.00769852	248.669	0.410951	0	11.6039	1		40	28.4328	10.1829	-0.00915225	297.144	0.106659	0	5.18261	1
56	113.19	21.0727	-0.0115154	375.945	0.0917844	0	6.03026	1		40	48.8649	23.1826	-0.00855534	277.24	0.167205	0	6.72396	1
63	109.25	25.2174	-0.00886367	287.521	0.113936	0	60.8965	1		41	112.8	5.76998	-0.00747171	241.106	0.273225	0	9.15151	1
63	36.9245	21.8104	-0.0093545	303.888	0.0894167	0	12.1795	1		41	76.7268	23.2169	-0.00659055	211.724	0.499033	0	4.89112	1
64	48.3591	26.0048	-0.00894975	290.392	0.0920824	0	12.1795	1		42	103.383	5.96683	-0.00855531	277.239	0.259873	0	8.64267	1
67	12.6244	15.1028	-0.00861436	279.208	0.0744728	0	25.2088	1		42	72.7635	26.0832	-0.00800173	258.78	0.364505	0	4.89112	1
70	95.8468	7.25436	-0.00676534	217.552	0.249382	0	17.2738	1		43	18.0795	6.97563	-0.00685233	220.453	0.130119	0	10.8387	1
70	51.96	16.7741	-0.012739	416.745	0.0929234	0	9.31336	1		44	78.3296	13.8605	-0.00784805	253.655	0.219543	0	9.49269	1
70	89.6255	23.3689	-0.00780634	252.264	0.149254	0	17.2738	1		44	95.5853	12.7827	-0.0122749	401.271	0.297409	0	4.37618	1
71	39.4782	6.72897	-0.0105929	345.185	0.115137	0	6.861	1		46	24.6904	26.5003	-0.0083326	269.813	0.186592	0	17.9804	1
72	109.602	23.3469	-0.00976513	317.581	0.102473	0	19.9764	1		48	30.0749	9.34502	-0.0180048	592.334	0.0601655	0	12.2271	1
72	49.5042	5.66371	-0.00861886	279.358	0.128074	0	9.18772	1		48	114.83	10.6495	-0.00712451	229.529	0.151284	0	8.06977	1
73	38.8548	13.5616	-0.00788101	254.754	0.204588	0	6.861	1		49	106.992	8.7277	-0.00660961	212.359	0.198017	0	8.06977	1
73	64.04	23.9844	-0.00850617	275.601	0.107952	0	14.0682	1		50	7.43389	15.4781	-0.00682843	219.656	0.150159	0	20.4763	1
75	43.1214	19.7094	-0.00820069	265.414	0.258951	0	6.26491	1		51	91.5044	19.0884	-0.00869166	281.786	0.333623	0	7.92834	1
76	14.936	9.91998	-0.00667906	214.675	0.108154	0	9.63932	1		52	82.8646	6.90387	-0.0120101	392.44	0.113076	0	14.455	1
76	50.3634	14.8112	-0.00734631	236.925	0.290276	0	8.54893	1		52	83.8972	21.322	-0.00614007	196.702	0.169279	0	7.92834	1
77	74.6909	13.7471	-0.00878681	284.958	0.081056	0	14.7731	1		53	67.6652	25.5346	-0.00720693	232.277	0.116101	0	15.6866	1
77	48.3732	23.1252	-0.00973423	316.55	0.216992	0	6.26491	1		55	100.863	20.2015	-0.00763288	246.48	0.207852	0	8.78536	1
78	117.246	13.6275	-0.00910804	295.67	0.130528	0	15.8247	1		56	115.94	13.7997	-0.00960309	312.177	0.174453	0	7.00676	1
80	101.539	15.554	-0.0112474	367.006	0.0911803	0	9.18414	1		56	108.861	16.5653	-0.00773044	249.734	0.27937	0	7.59981	1
80	64.7214	25.2671	-0.0112811	368.131	0.0727616	0	15.2349	1		58	11.8892	11.7817	-0.00884485	286.894	0.145462	0	7.15011	1
81	6.05174	6.18019	-0.0219922	725.295	0.0582829	0	9.63932	1		58	113.104	7.39218	-0.00712301	229.479	0.19648	0	6.06104	1
83	44.2793	13.9571	-0.00810541	262.237	0.212007	0	23.3623	1		58	97.5726	9.93896	-0.00724816	233.652	0.325533	0	4.33224	1
85	88.1416	20.6794	-0.00903592	293.265	0.0877853	0	14.3439	1		59	31.5683	7.57265	-0.00805609	260.592	0.0858125	0	12.4304	1
85	104.653	6.91395	-0.0141415	463.511	0.0879138	0	9.18414	1		60	15.9746	5.91364	-0.00836672	270.95	0.186051	0	7.15011	1
87	8.97782	25.1814	-0.00922001	299.404	0.349162	0	35.8311	1		60	31.3384	25.3458	-0.00787401	254.521	0.418636	0	5.30477	1
92	43.6754	16.2403	-0.0145726	477.889	0.0830436	0	10.0035	1		62	40.5494	16.1666	-0.0076296	246.371	0.0927115	0	12.4304	1
93	33.7492	14.9989	-0.00874994	283.729	0.101872	0	4.42273	1		62	27.9542	21.2607	-0.00755041	243.73	0.305322	0	5.30477	1
94	64.2897	21.6142	-0.00890237	288.812	0.083704	0	21.3032	1		64	99.3725	21.214	-0.00748202	241.45	0.137646	0	10.2438	1
96	26.0695	15.8701	-0.00988965	321.733	0.0884791	0	7.72899	1		64	18.1629	24.8143	-0.008569	277.695	0.151671	0	10.4163	1
97	91.2132	6.75882	-0.0117462	383.641	0.0940952	0	13.6602	1		65	71.624	8.35505	-0.00862791	279.66	0.354359	0	5.65144	1
98	91.903	20.4016	-0.00866287	280.826	0.109604	0	6.44861	1		65	54.03	17.1057	-0.00760413	245.522	0.130597	0	11.3352	1
98	35.481	19.0685	-0.00737387	237.844	0.203419	0	4.42273	1		66	67.9196	12.6231	-0.00839286	271.822	0.298937	0	5.65144	1
100	110.091	12.9954	-0.0083074	268.972	0.111707	0	14.9111	1		67	62.1941	24.9691	-0.00863117	279.769	0.307666	0	8.12212	1
100	21.9472	25.1122	-0.0100579	327.345	0.083895	0	10.1198	1		68	83.8873	13.6306	-0.00644483	206.865	0.326142	0	7.68196	1
102	98.1642	21.9449	-0.00681121	219.082	0.181357	0	6.44861	1		69	69.4582	21.3357	-0.00845385	273.856	0.335991	0	8.12212	1
103	57.1599	10.4754	-0.00791861	256.008	0.0903061	0	16.841	1		70	83.5701	25.0126	-0.00958041	311.421	0.388469	0	4.69891	1
105	85.5647	20.773	-0.0100624	327.492	0.121907	0	7.13869	1		71	36.316	12.3416	-0.00792329	256.164	0.132501	0	19.9237	1
106	117.377	18.906	-0.0145695	477.782	0.0858152	0	19.4515	1		72	16.5315	14.6927	-0.00544202	173.426	0.24245	0	4.28269	1
108	27.7218	6.14764	-0.0100241	326.216	0.274623	0	14.9365	1		74	99.0369	8.95695	-0.00697688	224.606	0.317313	0	8.4804	1
108	12.9014	8.00552	-0.00894316	290.172	0.0714724	0	14.9365	1		74	61.9122	8.83714	-0.00714236	230.124	0.373866	0	5.36431	1
109	38.4129	22.6717	-0.00895505	290.569	0.123499	0	6.39862	1		76	105.21	24.9692	-0.00673582	216.568	0.126452	0	17.161	1
109	87.591	13.928	-0.00985487	320.573	0.103276	0	7.13869	1		77	32.3388	21.3267	-0.00904725	293.643	0.125746	0	8.58652	1
110	70.8539	18.7919	-0.0102476	333.67	0.101416	0	14.8437	1		77	24.3334	24.432	-0.00630554	202.22	0.193218	0	7.74843	1
113	29.6843	20.9711	-0.00886841	287.68	0.210568	0	7.40602	1		78	66.5814	6.19624	-0.0119497	390.425	0.236833	0	5.36431	1
114	117.803	15.032	-0.0101114	329.128	0.104043	0	13.0391	1		81	16.9921	26.9105	-0.00800778	258.982	0.198965	0	7.74843	1
116	64.5433	9.69907	-0.00823814	266.663	0.210465	0	6.44587	1		83	12.4596	7.19077	-0.00741916	239.354	0.196081	0	18.0721	1
117	62.3242	15.7509	-0.00701388	225.84	0.273902	0	6.44587	1		84	44.2177	7.06436	-0.016171	531.185	0.102319	0	12.8497	1
117	24.1214	25.8602	-0.0104645	340.901	0.0687486	0	7.40602	1		84	60.8935	6.70562	-0.00754993	243.714	0.186352	0	12.4116	1
117	112.677	27.3424	-0.0123781	404.711	0.194817	0	12.9556	1		84	37.3052	23.8835	0.00689799	-221.975	0.06295	0	9.23165	1
118	88.6237	16.2476	-0.00771105	249.087	0.123026	0	16.3014	1		84	117.954	13.3732	-0.0052298	166.349	0.33843	0	11.5756	1
119	104.909	16.9736	-0.0116713	381.141	0.0867733	0	6.30324	1		85	63.6519	19.0303	-0.00810418	262.196	0.157269	0	9.05612	1
120	54.4035	23.5486	-0.00832782	269.653	0.100422	0	11.1149	1		86	96.2192	17.8267	-0.00848331	274.838	0.159804	0	10.3458	1
122	115.105	6.712	-0.00938826	305.014	0.128653	0	14.4658	1		87	54.7297	17.4785	-0.00817964	264.712	0.109602	0	5.32535	1
123	16.8606	16.2326	-0.00759749	245.3	0.0893099	0	14.2189	1		87	108.721	23.3187	-0.00737241	237.795	0.16096	0	6.60364	1
124	38.2649	26.1402	-0.00796851	257.672	0.114285	0	4.87986	1		87	30.5317	7.16631	-0.00705772	227.301	0.137298	0	8.827	1
124	99.7949	20.6584	-0.0081216	262.777	0.108702	0	6.30324	1		87	87.889	11.6913	-0.00649304	208.472	0.159468	0	10.3458	1
126	62.4659	12.6421	-0.00842423	272.868	0.103213	0	10.0064	1		88	34.249	15.1724	-0.00632906	203.004	0.188094	0	8.827	1
127	27.4186	6.70858	-0.00788647	254.937	0.0970151	0	14.2189	1		89	96.9151	6.59225	-0.00641355	205.822	0.13553	0	10.3668	1
128	71.7585	16.3536	-0.00874115	283.436	0.101983	0	10.0064	1		89	115.197	24.6155	-0.00755524	243.891	0.34166	0	6.60364	1
129	33.532	24.9516	-0.00832454	269.544	0.0894202	0	4.87986	1		90	70.6814	9.37624	-0.0069667	224.266	0.105269	0	11.9421	1
131	98.6711	18.9959	-0.00771412	249.189	0.113255	0	14.6133	1		91	10.5568	9.68475	-0.0162582	534.092	0.0600618	0	7.8305	1
133	40.7809	6.90117	-0.00875404	283.866	0.0710735	0	16.0996	1		91	117.025	15.1573	-0.00616111	197.404	0.167639	0	7.59404	1
137	39.4925	22.9492	-0.00756203	244.118	0.107884	0	15.9078	1		91	43.7421	10.8263	-0.00771718	249.292	0.132511	0	7.62964	1
139	57.0112	19.2148	-0.0131889	431.746	0.0889031	0	5.48701	1		91	45.0974	20.5841	-0.0078425	253.47	0.114385	0	9.85141	1
141	115.742	9.35646	-0.00786528	254.23	0.0994252	0	9.74268	1		91	9.154	17.3886	-0.00758955	245.035	0.318171	0	7.8305	1
141	57.557	10.6572	-0.0065617	210.761	0.471084	0	5.66516	1		92	52.2018	12.7914	-0.00726883	234.341	0.218164	0	5.32535	1
142	43.643	7.59237	-0.0077226	249.472	0.136781	0	12.759	1		94	89.6596	21.6608	-0.00764172	246.775	0.131365	0	16.7243	1
142	61.6929	6.78576	-0.0084885	275.011	0.265743	0	5.66516	1		95	36.4539	8.56963	-0.00835504	270.561	0.20733	0	5.60978	1
143	51.8452	17.3656	-0.00844323	273.502	0.230945	0	5.48701	1		96	119.402	7.94507	-0.0455147	1509.66	0.0813484	0	7.59404	1
145	85.2837	21.6187	-0.00839762	271.981	0.112887	0	17.8042	1		96	27.1185	20.9523	-0.00798295	258.154	0.0991526	0	9.59244	1
146	113.781	18.8997	-0.00862573	279.587	0.115093	0	9.74268	1		97	42.0293	9.18952	-0.00798769	258.311	0.287002	0	5.60978	1
147	102.172	27.2566	-0.00895015	290.405	0.156412	0	14.3041	1		97	36.188	24.0764	-0.00722759	232.966	0.228766	0	4.93883	1
148	40.2609	18.8868	-0.0102951	335.252	0.148446	0	7.24254	1		99	50.8528	19.8829	-0.00941292	305.836	0.089062	0	11.2679	1
148	48.7185	22	-0.00840118	272.099	0.156813	0	5.59054	1		99	67.8338	24.0202	-0.00846778	274.32	0.272359	0	8.35338	1
149	33.1315	20.1622	-0.00723672	233.27	0.142025	0	7.24254	1		100	54.647	8.57914	-0.00720841	232.326	0.104599	0	9.79262	1
150	60.2588	6.99274	-0.00614264	196.788	0.10974	0	12.1714	1		102	39.3614	20.292	-0.00738391	238.178	0.252203	0	4.93883	1
153	69.5888	14.809	-0.00938015	304.743	0.0907546	0	7.90871	1		103	98.3098	12.9844	-0.00633093	203.066	0.151119	0	10.1118	1
156	48.6478	23.5814	-0.00818708	264.96	0.14803	0	13.1066	1		103	22.359	22.3599	-0.0086229	279.493	0.12531	0	11.864	1
157	106.415	20.8704	-0.00827263	267.813	0.113487	0	12.1705	1		103	75.9263	21.949	-0.00831102	269.093	0.163514	0	8.35338	1
157	95.3309	25.8959	-0.00758399	244.85	0.125183	0	12.1705	1		103	101.198	22.6747	-0.00887789	287.996	0.278233	0	10.1118	1
158	108.585	7.84893	-0.00887243	287.813	0.128219	0	11.2391	1		104	64.4022	9.43454	-0.00850702	275.629	0.130452	0	9.79262	1
161	59.3127	15.9628	-0.0114076	372.349	0.0870036	0	9.7837	1		104	114.328	25.9242	-0.00931735	302.649	0.186405	0	13.5252	1
161	68.8737	13.8873	-0.00816854	264.342	0.143602	0	7.29394	1		104	33.4494	26.574	-0.00818952	265.042	0.345157	0	8.62644	1
162	119.598	10.0904	-0.00842163	272.781	0.11337	0	11.2391	1		106	40.5016	15.4611	-0.00848086	274.757	0.12844	0	4.96365	1
165	43.773	7.12183	-0.00812408	262.86	0.10753	0	9.04556	1		108	118.081	9.09562	-0.00780225	252.128	0.125336	0	11.8654	1
167	99.1558	26.3376	-0.00972572	316.267	0.106843	0	7.70429	1		111	24.3486	5.90253	-0.0073905	238.398	0.0924247	0	7.35842	1
168	50.4818	13.1894	-0.00683795	219.973	0.204906	0	9.04556	1		111	63.3546	8.53554	-0.00738173	238.106	0.115869	0	12.6744	1
169	26.5668	16.595	-0.00810166	262.112	0.0943054	0	8.12697	1		111	106.263	8.03796	-0.00971569	315.932	0.233326	0	11.8654	1
170	6.41878	11.144	-0.00794588	256.917	0.0796322	0	16.0725	1		111	110.81	21.4905	-0.00677433	217.852	0.153174	0	8.07976	1
171	119.157	26.2147	-0.00909758	295.321	0.0989473	0	12.5081	1		111	31.9926	27.0574	-0.0094843	308.216	0.234012	0	6.09064	1
171	16.8218	23.3957	-0.0133934	438.565	0.0793459	0	10.5505	1		112	88.8407	18.6484	-0.00735487	237.21	0.134102	0	9.66451	1
172	62.8692	26.6078	-0.00835625	270.601	0.122241	0	7.07269	1		113	75.931	10.1088	-0.00809029	261.733	0.115685	0	9.64567	1
172	30.1382	9.29482	0.00341665	-105.889	0.224983	0	8.12697	1		113	53.2542	17.0337	-0.00737162	237.769	0.127535	0	13.1999	1
172	106.72	24.8766	-0.00895205	290.468	0.0986969	0	7.70429	1		113	98.3676	20.2739	-0.00531258	169.11	0.437848	0	4.44868	1
175	98.8421	16.3903	-0.00782954	253.038	0.137955	0	7.47468	1		113	31.0543	21.0395	-0.00884514	286.903	0.232991	0	5.95993	1
176	67.5062	21.2673	-0.00805844	260.671	0.119422	0	7.07269	1		115	11.6899	19.1079	-0.00644529	206.88	0.236209	0	5.26939	1
176	6.63745	26.1511	-0.00963294	313.173	0.0764573	0	10.5505	1		115	30.8965	9.25977	-0.00705998	227.377	0.121144	0	7.35842	1
177	50.2303	17.1688	-0.010565	344.253	0.0820814	0	12.3107	1		115	118.576	23.72	-0.00736815	237.653	0.298647	0	8.07976	1
178	106.248	15.3787	-0.010622	346.154	0.109629	0	7.47468	1		116	91.7178	8.25025	-0.00840753	272.311	0.174507	0	7.67581	1
179	120.474	26.0049	-0.00953749	309.99	0.130273	0	12.275	1		116	84.4911	5.6632	-0.00649863	208.658	0.319867	0	7.67581	1
180	119.661	13.7568	-0.00932875	303.03	0.126588	0	12.275	1		116	35.6837	17.2858	-0.00731817	235.986	0.218403	0	5.95993	1
181	83.9773	10.9536	-0.00775124	250.427	0.118811	0	14.5545	1		118	98.707	15.8382	-0.00681014	219.046	0.178352	0	4.44868	1
181	56.9639	27.4747	-0.00833378	269.852	0.103664	0	12.234	1		118	13.3609	24.1053	-0.00735818	237.32	0.139574	0	5.26939	1
182	13.6334	23.3477	-0.0133503	437.129	0.0917073	0	12.5019	1		119	112.393	13.8326	-0.00845394	273.859	0.10963	0	10.0411	1
182	79.7673	24.886	-0.008327	269.626	0.130994	0	14.5545	1		119	68.9956	23.139	-0.00827741	267.972	0.201849	0	12.9306	1
183	25.8162	26.154	-0.0100731	327.851	0.20293	0	6.19243	1		121	85.7249	13.9159	-0.00766408	247.521	0.297037	0	4.48863	1
184	27.265	20.1334	-0.00912829	296.345	0.249103	0	6.19243	1		122	82.2826	8.19151	-0.00787086	254.416	0.251327	0	6.67964	1
187	101.371	19.9128	-0.0113067	368.984	0.0760065	0	6.28187	1		123	118.236	5.66636	-0.00746188	240.778	0.168609	0	10.0411	1
189	88.5371	27.1267	-0.0116493	380.409	0.0955953	0	12.6894	1		124	101.272	16.8052	-0.00972485	316.238	0.193155	0	10.8182	1
189	111.209	10.735	-0.00800788	258.985	0.10093	0	12.2962	1		124	24.9929	5.50094	-0.00817262	264.478	0.15569	0	16.2167	1
191	19.5476	26.3325	-0.0101165	329.296	0.0734261	0	35.6147	1		125	10.3768	16.8191	-0.0081599	264.054	0.101599	0	4.72443	1
192	99.3449	13.9665	-0.00790421	255.528	0.184498	0	6.28187	1		125	91.8658	22.1499	-0.00931137	302.45	0.250473	0	6.36651	1
195	50.1724	8.15205	-0.00848871	275.018	0.0910784	0	9.11851	1		125	60.2169	18.0479	-0.00844543	273.575	0.0956674	0	4.15035	1
196	66.0878	16.7133	-0.00838028	271.402	0.185024	0	9.72378	1		126	89.5854	16.2058	-0.00741712	239.286	0.28777	0	4.48863	1
197	59.1146	9.93643	-0.00986678	320.97	0.144184	0	4.81228	1		126	47.8133	6.20648	-0.00917729	297.979	0.272706	0	16.8119	1
199	82.8478	7.42033	-0.0086784	281.343	0.11936	0	4.83558	1		126	35.6041	17.764	-0.00935002	303.739	0.06714	0	12.1181	1
201	53.7068	22.0464	-0.0174747	574.657	0.0793831	0	7.51634	1		130	82.4743	13.7943	-0.00777321	251.16	0.186238	0	7.50894	1
201	102.139	25.2535	-0.0029488	90.2885	0.223218	0	20.9953	1		130	10.4461	21.543	-0.00832656	269.611	0.222968	0	4.72443	1
202	54.4862	8.61893	-0.00937325	304.514	0.10759	0	4.81228	1		130	60.5854	22.7571	-0.00734277	236.806	0.205464	0	4.72357	1
203	69.5252	8.67006	-0.0124849	408.273	0.125601	0	8.20508	1		130	44.836	25.6139	-0.00684457	220.194	0.179897	0	10.5548	1
204	37.3217	23.9928	-0.0106433	346.864	0.116278	0	7.15864	1		131	117.414	12.2045	-0.00695385	223.838	0.127486	0	25.7156	1
205	11.492	6.38621	-0.017724	582.971	0.0753191	0	23.8275	1		131	66.2	8.08171	-0.00796939	257.701	0.168806	0	6.61979	1
205	37.829	16.8522	-0.00835004	270.394	0.17785	0	7.15864	1		134	13.1242	9.47735	-0.00958285	311.503	0.0779112	0	10.2242	1
206	116.827	10.2511	-0.00728813	234.985	0.138902	0	20.9953	1		134	23.6183	22.5226	-0.00772633	249.597	0.206117	0	5.49732	1
206	64.244	14.9495	-0.0136937	448.58	0.114236	0	8.20508	1		134	46.6955	15.2242	-0.00593524	189.872	0.176559	0	10.3367	1
209	86.881	20.6277	-0.0105516	343.804	0.175918	0	17.2193	1		134	92.3693	18.0422	-0.0078288	253.014	0.214353	0	10.7683	1
210	30.8293	20.308	-0.00659355	211.824	0.160641	0	7.6896	1		135	36.8652	18.42	-0.00820668	265.614	0.172951	0	6.58223	1
210	47.2136	9.82556	-0.00941891	306.036	0.133162	0	7.10487	1		136	60.5479	11.5277	-0.00759803	245.318	0.104043	0	6.61979	1
212	104.009	22.3968	-0.00835047	270.408	0.108224	0	8.7698	1		136	22.5482	13.4426	-0.00752042	242.73	0.133279	0	9.1428	1
212	40.2795	8.27679	-0.00907376	294.527	0.0945311	0	7.10487	1		137	30.4964	20.0826	-0.00774962	250.373	0.356723	0	5.89002	1
212	29.1677	12.8001	-0.00974687	316.972	0.0824355	0	7.6896	1		137	28.2278	25.5182	-0.00708371	228.168	0.363714	0	5.49732	1
216	71.5572	6.0322	-0.00861247	279.145	0.116002	0	19.7233	1		140	79.0773	9.67302	-0.0101354	329.929	0.0907158	0	18.622	1
216	95.9151	8.46675	-0.00937431	304.549	0.107037	0	12.3896	1		140	116.73	25.1205	-0.0086417	280.12	0.242772	0	19.1385	1
216	106.935	14.1294	-0.00776319	250.825	0.100565	0	8.7698	1		141	103.389	11.3983	-0.00829013	268.396	0.106735	0	19.1385	1
216	117.846	23.8545	-0.00698494	224.875	0.111821	0	13.9129	1		142	11.5327	9.05135	-0.00766494	247.549	0.111473	0	12.057	1
218	37.6669	25.9476	-0.00827621	267.932	0.106835	0	21.0618	1		142	23.3636	6.72697	-0.00595279	190.457	0.3955	0	12.057	1
218	60.1314	22.1088	-0.00920751	298.987	0.0919896	0	19.7233	1		143	57.4134	21.5309	-0.00918738	298.315	0.163589	0	6.42092	1
222	17.7071	19.224	-0.00777172	251.11	0.0901465	0	4.70375	1		145	64.3436	22.3665	-0.00799708	258.625	0.236733	0	6.98042	1
222	80.8258	26.3099	-0.017616	579.37	0.144667	0	6.59606	1		147	88.7014	13.2896	-0.00672857	216.326	0.181835	0	10.0924	1
224	78.7233	20.0579	-0.0135481	443.726	0.243498	0	6.59606	1		147	107.502	17.3729	-0.00577114	184.4	0.27027	0	19.2385	1
225	43.5125	12.5623	-0.00853349	276.511	0.0817207	0	23.9811	1		151	81.5292	20.3901	-0.00706959	227.697	0.254327	0	4.98839	1
226	20.2503	6.73454	-0.00933947	303.387	0.116787	0	10.2931	1		152	75.2525	12.7608	-0.00689433	221.853	0.142028	0	9.87939	1
227	14.8429	15.4928	-0.00710054	228.729	0.126336	0	4.70375	1		153	114.994	12.8765	-0.00735796	237.313	0.332366	0	7.17259	1
228	95.8147	26.5488	-0.00882316	286.171	0.107149	0	12.5785	1		154	112.694	6.08242	-0.008022	259.456	0.156737	0	7.17259	1
230	83.3199	25.1004	-0.0159097	522.473	0.0940101	0	12.5785	1		154	84.7141	24.2294	-0.00965125	313.783	0.16911	0	4.98839	1
231	50.3983	6.76721	-0.0195163	642.736	0.058895	0	30.148	1		157	14.3303	18.5952	-0.0117922	385.173	0.124566	0	7.42022	1
234	9.67521	9.87254	-0.0397218	1316.49	0.0539466	0	19.9486	1		159	9.24664	13.1901	-0.00892128	289.442	0.257763	0	7.42022	1
237	29.558	11.4922	-0.00884422	286.873	0.0720427	0	11.5905	1		160	56.7753	24.1117	-0.0150273	493.051	0.134933	0	23.0261	1
239	71.5643	26.7496	-0.0170557	560.687	0.0920404	0	10.3714	1		161	27.856	14.0474	-0.00794351	256.839	0.089577	0	14.2698	1
240	61.3072	25.2146	-0.00725926	234.022	0.179863	0	10.3714	1		161	79.4341	8.66748	-0.0130459	426.98	0.10657	0	6.88612	1
241	40.7353	8.42501	-0.012008	392.37	0.0801234	0	11.5905	1		162	108.866	25.6407	-0.0124324	406.521	0.171139	0	15.5586	1
242	10.9874	9.74906	-0.00941293	305.836	0.0802053	0	11.6597	1		163	72.6582	7.44038	-0.00971822	316.016	0.204181	0	6.88612	1
243	16.5999	19.969	-0.00924972	300.394	0.0755679	0	11.6597	1		164	91.9723	20.2389	-0.00850616	275.6	0.0908662	0	17.0618	1
243	107.524	10.4575	-0.0094578	307.333	0.23884	0	7.77829	1		166	10.8856	19.2392	-0.00809872	262.014	0.176564	0	13.2182	1
243	95.7619	16.9614	-0.0135784	444.734	0.0826722	0	11.3025	1		167	107.435	10.148	-0.00707579	227.904	0.111634	0	9.42553	1
244	32.5268	24.1991	-0.0151103	495.815	0.0680987	0	10.104	1		167	36.1096	5.93637	-0.00895912	290.704	0.11911	0	13.5109	1
245	25.8255	12.1877	-0.00678936	218.353	0.100402	0	12.069	1		167	23.0911	24.3133	-0.00783474	253.212	0.170075	0	7.92709	1
246	115.291	10.0361	-0.00792293	256.152	0.145712	0	7.77829	1		168	116.684	11.9658	-0.00776511	250.89	0.140325	0	9.42553	1
246	120.971	18.0138	-0.00742929	239.692	0.228147	0	5.80454	1		168	71.583	26.9635	-0.00688051	221.392	0.138696	0	15.6285	1
246	76.8474	15.3973	0.00235803	-70.5893	0.247335	0	16.0452	1		171	27.8346	17.9621	-0.0080297	259.712	0.0856762	0	7.92709	1
247	90.4956	6.96076	-0.00898502	291.568	0.119954	0	11.3025	1		172	44.0457	16.8708	-0.00893649	289.949	0.161239	0	13.5109	1
248	57.1115	21.0085	-0.0169281	556.433	0.067622	0	14.6935	1		173	83.2985	16.6195	-0.00703237	226.456	0.174537	0	6.49835	1
248	42.5067	22.6209	-0.0105229	342.848	0.237502	0	10.104	1		175	73.4287	24.5176	-0.00917745	297.984	0.104227	0	12.6409	1
251	116.025	21.051	-0.00793767	256.644	0.259336	0	5.80454	1		176	91.1114	8.46757	-0.00679125	218.416	0.1936	0	8.74923	1
253	12.7257	7.54909	-0.00660224	212.113	0.107738	0	9.25123	1		176	89.7779	17.1146	-0.00724221	233.453	0.197215	0	6.49835	1
253	21.945	8.31663	-0.00978646	318.292	0.162888	0	9.25123	1		178	72.399	7.5732	-0.00900349	292.184	0.223758	0	14.1646	1
254	22.7189	26.9355	-0.0141451	463.63	0.0667758	0	13.4351	1		178	44.3277	19.0131	-0.00732646	236.263	0.352796	0	6.86741	1
254	92.83	15.3328	-0.0191054	629.034	0.0744877	0	19.4608	1		179	48.9179	13.9052	-0.0086655	280.913	0.210497	0	6.86741	1
255	111.499	9.83687	-0.00856128	277.438	0.105503	0	12.0931	1		179	36.8344	14.5924	-0.00936965	304.393	0.117033	0	4.45339	1
259	15.2145	15.7916	-0.0071431	230.149	0.0887661	0	13.4351	1		180	107.214	19.0783	-0.00853019	276.401	0.27317	0	7.86625	1
261	94.5271	16.129	-0.00655024	210.379	0.139855	0	12.1304	1		181	70.2296	25.0103	-0.00656276	210.797	0.141073	0	14.6345	1
261	70.0465	25.4196	-0.00743921	240.022	0.14362	0	26.1842	1		182	84.7994	15.4727	-0.0107134	349.201	0.104941	0	14.0519	1
265	103.568	24.2166	-0.0124324	406.523	0.105835	0	9.88645	1		182	114.231	25.7643	-0.00866623	280.938	0.278291	0	7.02851	1
268	60.8226	7.78545	-0.00835595	270.591	0.141357	0	9.69111	1		183	34.4574	10.8264	-0.00597559	191.218	0.267117	0	4.45339	1
269	94.3185	20.7253	-0.00670333	215.484	0.161538	0	6.11161	1		183	9.92244	20.0726	-0.00761173	245.775	0.163561	0	26.2194	1
269	32.8154	21.8239	-0.0115494	377.079	0.146258	0	6.5619	1		187	43.4125	24.3862	-0.00601363	192.486	0.145446	0	10.6286	1
269	32.9384	15.2632	-0.00959021	311.748	0.212843	0	6.5619	1		188	98.9947	11.9606	-0.0130319	426.513	0.109758	0	9.17234	1
270	51.6355	10.87	-0.0134853	441.632	0.0829693	0	9.69111	1		188	95.3608	20.3824	-0.00600951	192.349	0.332539	0	9.17234	1
272	89.6479	24.667	-0.00617528	197.876	0.170213	0	5.74995	1		189	32.3588	13.9959	-0.00842278	272.82	0.324379	0	9.43759	1
273	105.446	11.4267	-0.00858763	278.317	0.138632	0	9.17191	1		189	45.1876	5.78142	-0.00727833	234.658	0.260827	0	4.39115	1
276	35.5494	20.9231	-0.00940261	305.492	0.0772208	0	17.2749	1		189	10.5082	16.465	-0.00829828	268.668	0.133048	0	7.09131	1
276	97.1526	7.51003	-0.0083713	271.103	0.0897139	0	9.17191	1		189	69.5052	17.1263	-0.00724594	233.578	0.29254	0	7.08537	1
277	95.0891	22.8084	-0.00985339	320.524	0.0928929	0	5.74995	1		190	118.729	10.3807	-0.0103931	338.522	0.119651	0	16.7624	1
277	63.7172	9.87135	-0.00944809	307.009	0.177601	0	5.80861	1		190	23.2969	11.3594	-0.0165962	545.363	0.0620532	0	9.43759	1
280	20.0785	13.2372	-0.00861222	279.137	0.0843804	0	17.2749	1		190	53.9449	22.9599	-0.00827693	267.956	0.244666	0	5.79936	1
281	82.2583	22.6152	-0.00940003	305.406	0.0912973	0	12.8323	1		192	55.6803	17.4263	-0.00852149	276.111	0.209224	0	5.79936	1
281	68.4025	13.3047	-0.00956623	310.948	0.236241	0	5.80861	1		192	9.69512	23.5096	-0.00816775	264.316	0.10381	0	7.09131	1
285	114.642	13.1148	-0.00902085	292.762	0.107648	0	10.5211	1		193	81.475	18.3664	-0.0139646	457.614	0.0842715	0	12.034	1
287	77.5814	23.0504	-0.00907302	294.502	0.107267	0	16.2843	1		193	43.0644	9.62513	-0.00814334	263.502	0.212117	0	4.39115	1
288	99.4277	7.93827	-0.00902174	292.792	0.207318	0	6.29488	1		194	103.036	16.2709	-0.00724815	233.651	0.184389	0	15.2115	1
288	93.8643	22.8404	-0.00984876	320.369	0.09285	0	11.0131	1		195	37.8441	6.16921	-0.00489962	155.339	0.474604	0	6.26058	1
290	104.173	12.0749	-0.00916275	297.494	0.238291	0	6.29488	1		196	24.8591	26.7967	-0.00926695	300.969	0.148375	0	15.5162	1
291	47.9802	21.1494	-0.00251124	75.6981	0.28031	0	17.4196	1		196	115.837	8.0528	-0.00783524	253.228	0.120005	0	11.71	1
293	33.5105	11.4504	-0.0111097	362.417	0.151697	0	17.4196	1		200	59.8307	24.6001	-0.00816919	264.364	0.194842	0	9.87655	1
293	104.368	19.5287	-0.00862146	279.445	0.101278	0	7.4563	1		200	90.1918	20.4804	-0.0102693	334.391	0.313363	0	16.2618	1
297	15.5324	7.6324	-0.00810908	262.359	0.0759697	0	18.3791	1		201	105.266	13.0922	-0.00948808	308.342	0.13653	0	11.71	1
297	65.8524	16.6729	-0.00835254	270.478	0.0875183	0	14.0284	1		201	74.18	17.6401	-0.00858318	278.168	0.236951	0	6.92234	1
302	121.51	11.1766	-0.00568573	181.552	0.138449	0	18.5962	1		201	67.3509	16.5076	-0.00792987	256.383	0.207103	0	4.98834	1
302	104.795	19.3275	-0.00851065	275.75	0.107626	0	18.5962	1		202	36.5535	11.4724	-0.00774173	250.11	0.137837	0	10.268	1
302	48.1217	26.9259	-0.00997057	324.431	0.0823833	0	11.8887	1		205	63.9756	12.8347	-0.0091045	295.552	0.139352	0	4.98834	1
304	59.9967	26.3557	-0.0100483	327.022	0.104196	0	4.63682	1		205	35.5039	21.6866	-0.00825714	267.296	0.112225	0	10.268	1
305	41.5282	7.80714	-0.0101884	331.693	0.122492	0	4.415	1		205	50.2562	22.1762	-0.00779662	251.94	0.25082	0	6.24629	1
308	44.1339	18.2956	-0.00858477	278.221	0.117214	0	8.87402	1		205	73.4824	26.3153	-0.00689132	221.753	0.257049	0	5.31473	1
309	45.5882	9.54155	-0.00858283	278.157	0.143386	0	4.415	1		207	45.7314	17.8701	-0.00841724	272.635	0.206626	0	6.24629	1
309	55.5539	25.0283	-0.0103557	337.274	0.105415	0	4.63682	1		207	18.8832	7.1639	-0.00735788	237.31	0.202202	0	10.9649	1
310	60.2364	17.8492	-0.00766463	247.539	0.197111	0	8.57117	1		208	9.48915	12.8191	-0.00824255	266.81	0.207592	0	6.10569	1
311	112.11	23.1899	-0.00807909	261.359	0.300085	0	9.18477	1		208	68.4871	24.5008	-0.00771789	249.315	0.185762	0	5.31473	1
312	103.009	21.9539	-0.00968595	314.94	0.171883	0	9.18477	1		209	80.8612	17.332	-0.00760887	245.68	0.106713	0	11.6252	1
313	27.7324	6.81961	-0.0150716	494.527	0.16399	0	5.76785	1		210	64.1345	6.38301	-0.00969169	315.132	0.0790268	0	6.45361	1
315	22.0638	5.75416	-0.00878428	284.874	0.393026	0	5.76785	1		211	60.0211	25.3618	-0.00662703	212.94	0.377414	0	5.66325	1
317	59.0035	11.3563	-0.00769961	248.705	0.213685	0	9.37091	1		212	60.7564	19.7465	-0.00772776	249.644	0.254841	0	5.66325	1
317	56.4256	20.3657	-0.0164173	539.399	0.097585	0	6.66324	1		212	108.663	19.8159	-0.00733413	236.518	0.139812	0	24.0413	1
318	84.0491	22.488	-0.0154051	505.647	0.177404	0	18.6553	1		213	5.8795	17.7435	-0.0081592	264.03	0.188576	0	6.10569	1
320	109.562	12.667	-0.00902926	293.043	0.121646	0	8.78133	1		214	33.1482	18.6446	-0.00663048	213.055	0.170522	0	9.59909	1
320	10.498	8.07225	-0.00866075	280.755	0.0951768	0	10.5253	1		215	89.0857	5.86266	-0.00799529	258.565	0.317705	0	11.1768	1
320	62.9923	21.4958	-0.00936164	304.126	0.436044	0	4.71867	1		216	43.2321	10.6448	-0.00879196	285.13	0.140126	0	6.64084	1
322	98.5081	10.7	-0.00900136	292.113	0.101277	0	11.2277	1		217	36.7911	27.5256	-0.0119724	391.184	0.102799	0	9.59909	1
322	60.7472	25.6462	-0.014874	487.938	0.17216	0	4.71867	1		218	108.909	13.1364	-0.00748952	241.7	0.237837	0	10.7395	1
323	6.44412	17.7855	-0.0101267	329.637	0.0787159	0	10.5253	1		219	100.221	6.82369	-0.0151212	496.181	0.164184	0	10.7395	1
323	45.9524	18.4177	-0.00788249	254.804	0.0887284	0	6.98175	1		220	49.3302	13.2743	-0.00887694	287.964	0.149793	0	6.64084	1
323	115.711	6.39774	-0.00777041	251.066	0.16589	0	8.78133	1		221	85.4541	12.5968	-0.0106195	346.069	0.20162	0	15.8554	1
328	38.9735	18.2195	-0.00891272	289.157	0.0981558	0	6.98175	1		221	63.7083	26.4451	-0.00861039	279.076	0.204344	0	18.8386	1
330	80.7704	22.4242	-0.00916528	297.579	0.0789053	0	18.1472	1		223	40.6239	8.46878	-0.00575255	183.78	0.162464	0	9.94449	1
335	62.7089	20.6623	-0.00994516	323.584	0.0897596	0	14.08	1		226	45.4705	21.7256	-0.00804104	260.091	0.125674	0	9.08611	1
336	106.915	15.5423	-0.0159355	523.335	0.0950671	0	21.3707	1		226	113.725	6.0468	-0.00782806	252.989	0.156143	0	22.4337	1
336	50.1671	8.71294	-0.00789922	255.362	0.20262	0	9.30069	1		226	21.9161	24.1704	-0.00764742	246.965	0.104796	0	14.6945	1
338	87.8736	25.2437	-0.010174	331.216	0.0969636	0	11.7404	1		227	98.0008	22.0476	-0.0101702	331.088	0.127205	0	19.2632	1
339	28.6818	10.7226	-0.00937954	304.723	0.0806649	0	16.87	1		227	6.96735	26.0325	-0.00827185	267.787	0.20399	0	15.0643	1
339	76.1385	24.8923	-0.0101945	331.898	0.100728	0	10.1668	1		228	58.8587	14.2863	-0.0127842	418.254	0.0806052	0	13.6787	1
341	66.1432	23.0326	-0.00682329	219.484	0.120207	0	10.1668	1		230	36.3852	21.6062	-0.00562203	179.428	0.177289	0	9.08611	1
342	48.5854	6.05863	-0.00855023	277.07	0.108831	0	12.2842	1		231	78.8111	23.7291	-0.0069198	222.703	0.170252	0	7.72026	1
343	97.9691	18.6763	-0.00908905	295.037	0.122143	0	11.2134	1		231	84.0705	7.28382	-0.00707273	227.802	0.122536	0	11.3599	1
345	78.4938	16.3678	-0.0106904	348.433	0.0896587	0	8.76805	1		232	112.847	9.54468	-0.00717044	231.06	0.13062	0	19.4099	1
347	38.9803	26.3446	-0.00802488	259.552	0.283575	0	22.445	1		233	85.8388	26.925	-0.00977378	317.869	0.110754	0	7.72026	1
347	87.2178	15.4906	-0.0080045	258.872	0.143713	0	8.76805	1		234	39.9846	12.6693	-0.00792224	256.129	0.107538	0	6.6596	1
350	115.824	22.4817	-0.0179327	589.93	0.0936421	0	9.19752	1		235	14.6324	5.98291	-0.00692737	222.955	0.203456	0	14.9951	1
351	11.9473	24.4907	-0.0106396	346.742	0.16825	0	4.93613	1		235	27.4271	13.8027	-0.00829249	268.475	0.121382	0	11.8803	1
353	6.089	5.80022	-0.00759225	245.125	0.0832597	0	17.9025	1		237	39.1233	19.2729	-0.00688616	221.581	0.301715	0	6.6596	1
353	118.183	13.5919	-0.00739903	238.682	0.292475	0	7.46511	1		238	24.0624	25.598	-0.00786477	254.213	0.204889	0	12.2658	1
354	121.399	6.85477	-0.0156255	512.997	0.0977698	0	7.46511	1		238	47.4987	20.2966	-0.0129098	422.439	0.125808	0	8.43779	1
355	38.0089	6.09929	-0.0134291	439.757	0.113105	0	31.1482	1		239	110.449	13.982	-0.00784962	253.707	0.125602	0	27.4345	1
355	104.426	17.6081	-0.0094053	305.582	0.11234	0	12.3962	1		240	83.2804	10.1743	-0.00753704	243.285	0.154639	0	7.5808	1
355	7.07894	23.6754	-0.0104279	339.681	0.213392	0	4.93613	1		240	61.3905	8.86221	-0.00810581	262.25	0.198566	0	11.429	1
356	67.4305	16.3256	-0.00935134	303.783	0.0893349	0	24.6972	1		244	76.5506	24.6055	-0.00768836	248.33	0.285154	0	8.91345	1
360	92.0946	15.0467	-0.0135511	443.823	0.0883385	0	11.0059	1		245	97.3112	11.3841	-0.00665703	213.94	0.13846	0	8.61693	1
361	7.711	17.9975	-0.00852394	276.193	0.0795651	0	41.6293	1		245	26.0611	18.3736	-0.00926121	300.777	0.164385	0	11.8169	1
361	101.647	20.5136	-0.00996859	324.365	0.252057	0	6.97388	1		248	10.8067	19.0098	-0.00719873	232.004	0.256291	0	6.73349	1
363	117.524	26.0754	-0.00800284	258.817	0.125951	0	11.9342	1		248	55.781	17.2933	-0.00742132	239.426	0.171333	0	9.17879	1
366	48.7902	11.252	0.00229893	-68.6186	0.277774	0	11.0228	1		248	85.4612	24.8291	-0.00859115	278.434	0.251899	0	8.18065	1
366	73.2507	14.5885	-0.0137514	450.505	0.0978884	0	13.8334	1		249	88.7665	12.4978	-0.00608218	194.772	0.3526	0	4.83414	1
368	37.8394	9.99388	-0.00330911	102.303	0.19217	0	8.68399	1		250	118.758	15.8403	-0.00765717	247.29	0.19726	0	5.07954	1
368	60.3227	19.5107	-0.00834132	270.103	0.0861962	0	13.8334	1		250	61.996	8.50292	-0.00800717	258.961	0.121132	0	10.0304	1
368	91.5159	23.0556	-0.0017983	51.9248	0.357208	0	16.719	1		251	77.6592	27.2891	-0.00930708	302.307	0.275247	0	8.18065	1
369	86.2234	6.03728	-0.00860295	278.828	0.277929	0	10.1737	1		251	86.2416	8.37544	-0.00527574	167.881	0.393745	0	4.83414	1
373	117.433	9.42713	-0.0093093	302.381	0.279097	0	10.6578	1		251	109.396	13.9877	-0.00712958	229.698	0.27633	0	4.26317	1
373	29.5305	7.46933	-0.00885145	287.114	0.295833	0	8.68399	1		252	71.0645	12.7891	-0.00521845	165.97	0.180662	0	9.29987	1
374	66.8788	8.02186	0.00126232	-34.0525	0.431589	0	19.4461	1		254	120.304	11.0018	-0.00583085	186.391	0.300266	0	5.07954	1
375	41.7116	24.7069	-0.00834563	270.247	0.104068	0	16.4365	1		254	111.633	19.2964	-0.00853214	276.466	0.297218	0	5.76057	1
376	45.1439	8.63278	-0.00957669	311.297	0.112669	0	15.6567	1		255	68.0911	24.2452	-0.0066731	214.476	0.121149	0	10.0406	1
379	94.144	21.1741	-0.00984535	320.256	0.0963926	0	14.4968	1		256	101.357	24.9856	-0.007355	237.214	0.204787	0	9.9614	1
379	118.182	26.9539	-0.00876225	284.14	0.114034	0	24.7232	1		256	14.2974	10.3537	-0.0071772	231.286	0.0939806	0	20.1211	1
384	22.6511	7.22335	-0.00816612	264.261	0.0888902	0	41.6291	1		256	52.8496	23.2968	-0.00698174	224.768	0.253115	0	13.3591	1
385	83.1369	8.80459	-0.00816742	264.305	0.27529	0	7.09447	1		256	105.632	15.9882	-0.00629278	201.794	0.360026	0	4.26317	1
385	81.4826	15.7035	-0.00983959	320.064	0.197124	0	7.09447	1		257	113.278	12.7471	-0.00832283	269.487	0.190197	0	6.75272	1
386	73.398	10.6577	-0.00810381	262.184	0.106851	0	9.52995	1		260	32.6766	25.8913	-0.00796522	257.562	0.347272	0	13.9051	1
389	60.3382	24.9057	-0.00907908	294.704	0.0873854	0	12.6007	1		260	89.0765	20.5462	-0.00637323	204.477	0.149503	0	9.05844	1
389	96.7088	6.26636	-0.00893778	289.992	0.243187	0	13.8072	1		260	34.3437	12.0866	-0.00764577	246.91	0.100896	0	8.72995	1
390	48.0405	22.1589	-0.00797335	257.833	0.103613	0	12.6007	1		260	42.7013	14.609	-0.00768394	248.183	0.152918	0	8.72995	1
392	30.4229	20.6589	-0.0101901	331.75	0.072696	0	13.2945	1		261	77.1602	23.1314	-0.00827532	267.903	0.125232	0	6.41857	1
394	5.79761	10.1646	-0.0093977	305.329	0.0621633	0	21.4529	1		262	60.0772	6.06256	-0.00618638	198.246	0.195159	0	19.364	1
396	109.472	17.4553	-0.0110714	361.137	0.101944	0	40.2295	1		263	83.7378	13.2282	-0.00785154	253.771	0.258929	0	5.67579	1
397	18.8453	27.1935	-0.0171794	564.812	0.0606502	0	13.2945	1		266	114.729	12.2944	-0.0142825	468.212	0.109963	0	7.40077	1
401	69.2437	17.1785	-0.0116627	380.857	0.089278	0	11.5457	1		266	81.5815	18.4784	-0.00864566	280.252	0.164987	0	5.67579	1
401	51.1809	20.8684	-0.0140697	461.116	0.0718673	0	18.4359	1		266	97.6754	11.5409	-0.00625451	200.518	0.309473	0	4.64606	1
402	118.617	24.6493	-0.00717659	231.265	0.434311	0	15.256	1		267	20.4875	21.5285	-0.00727489	234.543	0.0967129	0	11.0498	1
405	112.529	10.6608	-0.00954111	310.111	0.292501	0	13.7302	1		268	118.62	18.59	-0.00779936	252.032	0.267413	0	7.40077	1
406	79.084	23.2176	-0.00852313	276.166	0.103254	0	11.5457	1		269	31.5206	20.9197	-0.00706422	227.518	0.154599	0	6.70532	1
407	46.9229	9.35879	-0.00852597	276.261	0.0967581	0	8.09384	1		269	93.9322	14.293	-0.00753934	243.361	0.322853	0	4.64606	1
407	63.2117	17.0023	-0.0068082	218.981	0.104033	0	15.0958	1		272	95.6827	19.9731	-0.00723169	233.102	0.176057	0	5.94372	1
407	40.9324	22.7882	-0.0140434	460.241	0.0841772	0	9.00507	1		273	66.1479	22.0092	-0.00682142	219.422	0.164904	0	11.7766	1
410	109.094	23.9543	-0.00861396	279.195	0.108128	0	8.98585	1		274	28.3804	14.9951	-0.00889966	288.721	0.0892482	0	6.70532	1
410	48.1202	17.3636	-0.00761831	245.994	0.161546	0	8.09384	1		274	38.5274	8.59193	-0.00824263	266.813	0.244713	0	11.9985	1
411	117.628	26.7659	-0.0104948	341.913	0.120634	0	8.98585	1		274	111.415	13.8863	-0.00732358	236.167	0.25492	0	6.52744	1
414	74.3912	8.14566	-0.0140046	458.948	0.0740747	0	17.389	1		275	118.523	11.5809	-0.0135991	445.426	0.153578	0	7.1713	1
414	29.0038	25.6279	-0.00815093	263.755	0.23351	0	4.86914	1		275	73.8282	13.0816	-0.00831119	269.099	0.150903	0	7.00425	1
415	86.0058	21.087	-0.0124901	408.446	0.0835629	0	17.389	1		277	116.172	18.3558	-0.00915504	297.237	0.366546	0	6.52744	1
416	56.5081	7.24867	-0.00848034	274.739	0.0714645	0	17.9056	1		279	67.9975	9.20056	-0.00621345	199.149	0.357742	0	7.00425	1
416	33.8459	26.1405	-0.00658619	211.578	0.3358	0	4.86914	1		280	42.8434	9.05885	-0.00742736	239.627	0.158461	0	7.0144	1
418	22.0525	9.52811	-0.012963	424.213	0.156211	0	5.44581	1		281	79.3132	9.15589	-0.00787843	254.668	0.236338	0	9.63978	1
419	103.941	11.0241	-0.00874928	283.707	0.101585	0	20.5654	1		281	110.115	13.7134	-0.00487523	154.526	0.386245	0	7.6318	1
421	22.4477	27.3702	-0.0102702	334.424	0.124399	0	11.4643	1		283	48.0472	13.7623	-0.00840809	272.33	0.199948	0	7.0144	1
421	27.1063	11.557	-0.0123795	404.758	0.189752	0	5.44581	1		283	24.7834	17.6101	-0.00757909	244.687	0.156618	0	9.16126	1
425	60.7849	15.9966	-0.0102466	333.637	0.106545	0	9.92638	1		284	58.0899	25.2531	-0.00687304	221.143	0.12261	0	7.59821	1
425	21.6178	5.59675	-0.00984426	320.219	0.116913	0	8.10237	1		285	91.2297	10.2521	-0.00654606	210.24	0.408109	0	5.69792	1
428	35.0027	11.7984	-0.00678952	218.358	0.106426	0	14.7518	1		285	31.3596	23.9883	-0.00795652	257.272	0.211348	0	9.16126	1
428	55.7575	24.5557	-0.0125137	409.234	0.105203	0	9.92638	1		286	91.1704	22.6027	-0.00770128	248.761	0.341325	0	4.81079	1
431	81.0092	18.1526	-0.0082644	267.539	0.0991698	0	26.0509	1		286	23.2576	7.89906	-0.0062628	200.795	0.420484	0	9.83014	1
431	110.659	20.5133	-0.00765178	247.11	0.120478	0	29.7432	1		286	10.0004	23.9057	-0.00818558	264.91	0.266782	0	8.48686	1
435	30.8017	20.2234	-0.00788689	254.95	0.0909642	0	15.4019	1		287	86.6921	13.6982	-0.00838648	271.609	0.263617	0	5.69792	1
439	15.5481	22.3561	-0.0072878	234.973	0.0707446	0	15.4019	1		287	95.9487	17.6262	-0.00951479	309.233	0.256389	0	6.89906	1
444	92.7458	12.0076	-0.010023	326.178	0.0899781	0	12.1126	1		289	106.945	11.2685	-0.00671383	215.834	0.325995	0	11.0395	1
444	67.5758	8.91267	-0.00920405	298.871	0.162717	0	25.3596	1		290	6.83932	16.0295	-0.00820093	265.422	0.154444	0	8.48686	1
449	91.4072	24.0461	-0.00944233	306.817	0.111318	0	12.1126	1		291	87.6315	19.3439	-0.00742141	239.429	0.187863	0	4.81079	1
450	46.3599	21.7237	-0.00826667	267.614	0.0748357	0	8.40798	1		291	10.0443	5.58502	-0.00752177	242.775	0.268641	0	10.9252	1
451	117.626	26.5492	-0.0093109	302.434	0.195874	0	26.3381	1		293	91.4832	6.45415	-0.00786271	254.144	0.16129	0	4.59471	1
454	44.386	13.5507	-0.00822938	266.371	0.0964025	0	8.40798	1		293	32.0418	9.99822	-0.00181141	52.3619	0.388271	0	22.4358	1
455	78.8229	25.6765	-0.00763039	246.397	0.108936	0	32.7028	1		294	68.1133	12.1256	-0.00774175	250.111	0.143937	0	11.1354	1
458	6.74196	26.9459	-0.00901338	292.514	0.0811479	0	31.7887	1		295	57.3948	15.1442	-0.00715631	230.589	0.101972	0	11.1354	1
459	114.678	11.6862	-0.00783957	253.372	0.10359	0	7.63812	1		295	11.4837	25.0857	-0.00524867	166.978	0.385307	0	10.1777	1
461	99.9472	17.9228	-0.00932749	302.988	0.148194	0	7.14748	1		298	94.9839	9.43006	-0.0067882	218.314	0.239483	0	4.59471	1
462	44.2697	20.152	-0.00913016	296.408	0.20135	0	6.38748	1		299	47.3734	5.72348	-0.00688221	221.449	0.266261	0	9.52825	1
462	116.043	19.2013	-0.00883159	286.452	0.102322	0	7.63812	1		300	40.0276	12.4947	-0.00659335	211.817	0.430928	0	6.04506	1
463	93.7166	14.4205	-0.00694421	223.516	0.248579	0	7.14748	1		300	25.4277	14.9535	-0.00761461	245.871	0.252568	0	6.55035	1
463	38.1298	21.9131	-0.00787322	254.495	0.226745	0	6.38748	1		300	45.4988	15.0655	-0.00829545	268.574	0.308265	0	6.04057	1
468	42.333	16.2142	-0.00762438	246.197	0.111447	0	7.0812	1		300	105.101	25.5899	-0.00706258	227.464	0.135678	0	5.63021	1
470	40.3026	26.7576	-0.00879548	285.247	0.161808	0	10.737	1		301	81.1929	25.4606	-0.00796261	257.475	0.103823	0	5.40997	1
471	22.9086	21.3361	-0.008146	263.59	0.109455	0	13.6306	1		301	68.9091	13.4555	-0.00718947	231.695	0.0876276	0	9.13973	1
476	21.0744	7.82948	-0.00805067	260.412	0.0827996	0	13.6306	1		302	27.1938	8.64578	-0.00928192	301.468	0.179715	0	6.55035	1
476	7.78502	12.5948	-0.00876319	284.171	0.316669	0	14.1179	1		302	51.9761	26.6911	-0.00544071	173.382	0.353492	0	9.23656	1
476	85.0835	17.434	-0.0141048	462.289	0.0867405	0	6.6023	1		302	40.7	25.4631	-0.00908546	294.917	0.260389	0	5.94273	1
476	56.0489	21.5374	0.00193943	-56.6308	0.316711	0	29.3231	1		303	58.3809	20.0358	-0.00690452	222.193	0.202948	0	9.23656	1
478	90.2891	7.1348	-0.00900418	292.207	0.0923953	0	11.54	1		304	41.4754	19.5712	-0.00888013	288.07	0.312296	0	5.94273	1
480	19.5991	26.3646	-0.0108537	353.88	0.0736957	0	12.6206	1		304	88.6759	14.812	-0.00705056	227.063	0.116916	0	12.7939	1
481	90.5687	21.1086	-0.00901332	292.511	0.102353	0	6.6023	1		305	34.2563	16.6212	-0.00759335	245.162	0.233356	0	7.09479	1
482	35.4296	22.2736	-0.00925995	300.735	0.240974	0	6.18272	1		306	28.1531	21.4125	-0.00683956	220.027	0.198932	0	7.7592	1
484	40.8235	19.2517	-0.0107293	349.73	0.1405	0	6.18272	1		307	76.8408	5.97321	-0.00822455	266.21	0.15765	0	8.73368	1
484	23.4754	14.3541	-0.0122934	401.886	0.0603423	0	12.6206	1		307	100.73	10.5256	-0.00746474	240.874	0.146678	0	9.61692	1
487	113.382	12.5975	-0.0092375	299.987	0.104018	0	31.2354	1		309	47.0383	14.9954	-0.00639619	205.243	0.363653	0	7.20298	1
489	82.4583	16.9983	-0.00828979	268.385	0.0773026	0	20.828	1		309	13.4287	20.5734	-0.00784875	253.678	0.216651	0	9.45826	1
490	62.5509	23.1223	-0.00753842	243.331	0.0968072	0	6.57119	1		310	91.9401	6.62472	-0.00674262	216.794	0.184688	0	6.44812	1
492	34.5331	22.6764	-0.00748222	241.456	0.0933214	0	18.3789	1		310	41.4131	19.9033	-0.0075284	242.997	0.20873	0	7.46527	1
494	56.6028	20.3294	-0.00660894	212.337	0.18213	0	6.57119	1		312	85.5067	7.05948	-0.00614447	196.849	0.204359	0	6.44812	1
496	80.9084	23.6954	-0.0119855	391.618	0.13969	0	7.86966	1		312	86.3078	17.0909	-0.00698176	224.769	0.230312	0	6.41414	1
496	17.8984	14.8615	-0.0211263	696.422	0.0614236	0	8.42552	1		312	32.4417	17.2678	-0.00849615	275.266	0.199219	0	5.16843	1
497	63.9673	21.3865	-0.00896467	290.889	0.0897211	0	7.43995	1		312	115.758	22.6879	-0.00802569	259.579	0.12392	0	19.3328	1
497	73.1943	25.2522	-0.00926152	300.788	0.168727	0	7.86966	1		313	50.4661	6.18126	-0.0081156	262.577	0.0909393	0	9.45722	1
499	94.8539	12.094	-0.0097697	317.733	0.127584	0	6.23624	1		313	78.8422	22.5119	-0.00699185	225.105	0.286851	0	4.23107	1
499	111.335	11.3124	-0.00961739	312.654	0.0972217	0	5.50086	1		314	69.0963	20.6844	-0.00918151	298.12	0.330802	0	5.64702	1
500	11.523	9.35305	-0.00775907	250.688	0.240458	0	8.42552	1		314	67.0644	25.9532	-0.00804251	260.139	0.397502	0	5.64702	1
502	101	11.037	-0.00858239	278.142	0.14852	0	6.23624	1		315	29.3983	21.4452	-0.00706696	227.609	0.27941	0	5.16843	1
503	33.5621	7.75299	-0.0101997	332.07	0.159615	0	22.0971	1		317	84.5068	23.247	-0.00770033	248.729	0.1421	0	5.71212	1
504	107.995	15.6828	-0.007688	248.318	0.184315	0	5.50086	1		318	74.7038	23.3929	-0.00813914	263.362	0.12599	0	4.23107	1
508	58.401	19.5966	-0.00956376	310.866	0.0805323	0	27.518	1		319	119.674	18.5633	-0.00722501	232.88	0.138529	0	23.4328	1
510	93.0938	23.2895	-0.0121897	398.429	0.106817	0	16.7528	1		320	49.3808	15.0557	-0.00849593	275.259	0.118657	0	4.79803	1
510	108.611	7.22057	-0.00841102	272.428	0.228832	0	8.04261	1		320	21.0941	21.4512	-0.00880385	285.526	0.176592	0	5.92945	1
511	116.654	7.22862	-0.0219023	722.299	0.0820143	0	6.83276	1		321	96.3138	20.4027	-0.00729286	235.142	0.127021	0	12.1448	1
511	98.0609	7.28998	-0.00843448	273.21	0.103222	0	10.5504	1		322	40.7175	5.8509	-0.00818995	265.056	0.11387	0	6.09548	1
512	5.7509	8.54958	-0.0136216	446.176	0.104856	0	7.79482	1		322	14.8134	22.4265	-0.00812668	262.946	0.282844	0	4.66521	1
516	13.0694	5.86644	-0.0119556	390.622	0.242117	0	7.79482	1		323	61.6087	16.591	-0.0084631	274.164	0.198632	0	6.99571	1
516	110.997	11.0608	-0.00793795	256.653	0.141278	0	5.53378	1		323	9.43137	19.0475	-0.00714582	230.239	0.269925	0	6.35485	1
516	19.5571	21.8037	-0.00786034	254.065	0.100782	0	17.2072	1		323	55.4883	13.2028	-0.00779769	251.976	0.382139	0	5.13748	1
520	41.1332	24.2875	-0.00860261	278.816	0.078594	0	19.0055	1		325	42.6109	17.5826	-0.00856282	277.489	0.118469	0	7.22613	1
521	105.463	11.1026	-0.00974965	317.065	0.0935882	0	5.53378	1		325	53.8831	8.32251	-0.00743527	239.891	0.311532	0	5.13748	1
522	76.3057	24.4415	-0.00796296	257.487	0.29284	0	7.4095	1		325	109.937	8.34096	-0.00749185	241.778	0.123258	0	11.7521	1
523	22.3821	14.1684	-0.00711965	229.367	0.110703	0	9.20488	1		325	52.1336	18.9855	-0.00840201	272.127	0.250714	0	4.79803	1
523	72.3616	18.169	-0.00958884	311.702	0.151875	0	7.4095	1		326	46.0364	8.82809	-0.0075813	244.761	0.179271	0	6.09548	1
526	8.52515	15.7594	-0.00873014	283.069	0.250685	0	6.56432	1		327	69.8291	27.2608	-0.00664831	213.65	0.112712	0	13.4692	1
526	117.725	26.3375	-0.0172457	567.021	0.0849122	0	19.5567	1		328	111.121	20.0332	-0.00778928	251.696	0.206162	0	11.7521	1
527	13.5587	11.5459	-0.0106073	345.662	0.202766	0	6.56432	1		329	16.2523	19.5112	-0.0090982	295.342	0.257505	0	7.36066	1
529	77.1652	24.4218	-0.00798032	258.066	0.172777	0	22.7319	1		329	17.5709	26.7528	-0.0086856	281.584	0.176407	0	7.36066	1
533	98.957	17.9523	-0.00656359	210.825	0.191779	0	4.30685	1		330	9.65849	15.8128	-0.0083668	270.953	0.217849	0	7.56022	1
536	82.4199	13.2207	-0.0202317	666.592	0.10378	0	17.2007	1		330	26.3933	24.5629	-0.009056	293.935	0.169242	0	8.29218	1
536	101.875	14.7848	-0.00485787	153.947	0.327449	0	4.15621	1		332	113.361	7.96416	-0.00673227	216.449	0.222619	0	12.2752	1
537	113.043	18.9393	-0.00950903	309.041	0.146103	0	11.6794	1		333	34.5398	26.1102	-0.00789216	255.126	0.165582	0	8.29218	1
540	101.364	18.9094	-0.0132018	432.178	0.100675	0	4.15621	1		334	14.0972	9.18874	-0.0074397	240.039	0.212934	0	5.03765	1
542	45.0752	25.4447	-0.00843428	273.203	0.101715	0	46.1385	1		335	52.6653	8.73259	-0.00860572	278.92	0.176632	0	6.57655	1
544	91.2135	25.3235	-0.00695652	223.927	0.131585	0	12.0069	1		336	18.4261	11.7652	-0.00672746	216.289	0.315884	0	5.03765	1
545	121.304	14.2336	-0.00691122	222.416	0.205166	0	7.50658	1		337	90.1937	7.24521	-0.01146	374.097	0.0860229	0	14.755	1
547	118.282	21.1051	-0.0104294	339.731	0.238104	0	6.58724	1		337	53.4363	15.2638	-0.00905336	293.847	0.174112	0	6.57655	1
547	112.044	23.2197	-0.00911301	295.836	0.251849	0	6.58724	1		338	99.5241	18.6757	-0.00667973	214.697	0.138773	0	11.2759	1
548	104.893	12.9646	-0.00740519	238.888	0.108477	0	12.5018	1		339	32.2254	17.819	-0.00853645	276.61	0.17591	0	6.92909	1
548	62.4619	18.8799	-0.00793145	256.436	0.0884402	0	22.6111	1		340	38.5751	15.0453	-0.00916423	297.544	0.198129	0	6.92909	1
552	42.3944	8.46091	-0.00860255	278.814	0.173371	0	19.5968	1		340	91.9807	27.0568	-0.00811481	262.551	0.359547	0	5.96447	1
552	18.4291	22.5464	-0.0153865	505.026	0.0721998	0	27.7981	1		342	25.2664	9.31847	-0.00737177	237.774	0.097784	0	10.9857	1
554	67.9811	25.7328	-0.00751629	242.593	0.0819882	0	18.6389	1		345	88.1946	8.38353	-0.0140295	459.777	0.161599	0	8.53762	1
555	86.1912	6.24586	-0.0079828	258.149	0.183817	0	9.77476	1		346	56.4662	22.3819	-0.00785324	253.828	0.224167	0	7.65776	1
557	61.9445	7.10932	-0.00965572	313.932	0.102599	0	7.37614	1		347	63.4975	13.6906	-0.00689136	221.754	0.123171	0	11.1793	1
558	83.6856	15.694	-0.0120144	392.584	0.0812469	0	9.77476	1		347	34.5741	20.8593	-0.00717053	231.063	0.175328	0	5.66982	1
559	19.9078	9.85615	-0.00974939	317.056	0.0663023	0	14.1364	1		349	107.27	7.77387	-0.00796074	257.413	0.167062	0	5.45837	1
561	69.0702	9.01501	-0.0176454	580.349	0.0633985	0	7.37614	1		349	96.1072	11.59	-0.00764417	246.857	0.288865	0	7.86042	1
561	118.013	24.3585	-0.00727287	234.476	0.14231	0	35.4038	1		350	49.0518	24.2968	-0.00734679	236.941	0.218793	0	7.65776	1
564	16.5965	23.5993	-0.00908656	294.954	0.0710738	0	14.1364	1		350	24.9045	8.38798	-0.00844989	273.724	0.131142	0	11.9856	1
565	11.5945	6.8671	-0.00911101	295.769	0.277839	0	17.4638	1		351	39.8881	18.8824	-0.00795962	257.375	0.187586	0	5.66982	1
568	40.5277	15.2736	-0.0129288	423.075	0.0716815	0	18.9264	1		351	15.5811	24.3477	-0.00727952	234.697	0.156636	0	18.4834	1
568	63.8582	17.2579	-0.00758695	244.949	0.124874	0	6.7045	1		354	79.0925	21.0112	-0.00768428	248.194	0.234921	0	6.38555	1
570	5.53932	25.7316	-0.00900132	292.111	0.227351	0	10.7777	1		355	36.8766	8.95595	-0.00801026	259.064	0.312146	0	5.24566	1
572	58.4815	21.263	-0.0101157	329.27	0.104902	0	6.7045	1		355	62.5538	17.7424	-0.00697798	224.643	0.136926	0	10.5567	1
574	16.2879	26.524	-0.00986757	320.997	0.0633117	0	10.7777	1		356	31.632	9.05821	-0.00671884	216.002	0.397398	0	4.51025	1
576	93.0492	9.81943	-0.00735545	237.229	0.116138	0	27.7603	1		357	47.4549	25.826	-0.00786351	254.171	0.152763	0	7.86859	1
579	67.9593	21.699	-0.0104792	341.393	0.0877903	0	27.6764	1		357	39.336	16.929	-0.00689101	221.742	0.385713	0	8.22311	1
579	41.1471	14.8367	-0.00917224	297.811	0.170273	0	8.86826	1		358	121.095	16.2612	-0.007463	240.816	0.0997871	0	15.8544	1
580	20.1224	7.04628	-0.00706178	227.437	0.130919	0	14.3462	1		359	28.7713	5.57126	-0.00766871	247.675	0.184195	0	4.51025	1
580	34.3073	9.19194	-0.00768142	248.099	0.13198	0	8.86826	1		360	105.882	11.7943	-0.00702564	226.232	0.14701	0	10.8294	1
583	103.652	19.1198	-0.00832427	269.535	0.101992	0	10.9338	1		360	39.6156	25.1474	-0.00861659	279.283	0.267098	0	7.86859	1
584	10.8747	26.0746	-0.00903182	293.128	0.06434	0	21.1565	1		360	72.4699	12.6249	-0.007478	241.316	0.108512	0	7.96083	1
585	45.8118	8.54008	-0.00848123	274.769	0.0977196	0	11.523	1		363	98.5636	19.7763	-0.00809619	261.929	0.134538	0	10.8294	1
588	54.6437	17.0445	-0.00877971	284.722	0.103318	0	12.2609	1		364	20.0677	25.0546	-0.0093328	303.164	0.168349	0	13.2257	1
590	16.867	15.2153	0.00179053	-51.6657	0.358248	0	25.3503	1		364	56.7753	17.1809	-0.00773573	249.91	0.135645	0	7.78686	1
590	79.8782	16.9007	-0.00860178	278.789	0.0928723	0	7.28858	1		366	86.8708	7.81212	-0.00694004	223.377	0.215273	0	16.7291	1
593	47.6827	27.3884	-0.00758223	244.791	0.130853	0	11.4543	1		367	57.9673	24.8759	-0.00919403	298.537	0.119384	0	7.78686	1
593	41.279	8.38192	-0.00748962	241.703	0.128518	0	8.94068	1		367	19.6929	11.8342	-0.0652269	2166.97	0.0541137	0	7.67631	1
594	72.787	18.5856	-0.00785645	253.935	0.110876	0	7.28858	1		367	105.824	11.0597	-0.00685556	220.561	0.178225	0	7.26036	1
595	103.632	26.0071	-0.00842013	272.731	0.111545	0	8.91824	1		369	115.749	25.2121	-0.00762749	246.301	0.131703	0	10.3887	1
596	42.3326	17.2603	-0.0231338	763.363	0.0645998	0	8.94068	1		370	111.304	15.8224	-0.00656201	210.772	0.221814	0	7.26036	1
597	24.0386	9.25705	-0.00887256	287.818	0.0953048	0	10.9752	1		371	79.3259	23.3425	-0.00855591	277.259	0.105654	0	10.8526	1
597	10.7257	20.358	-0.0074422	240.122	0.201532	0	6.36726	1		372	52.0001	15.8451	-0.0075416	243.437	0.084297	0	9.38572	1
599	111.925	22.725	-0.00713515	229.884	0.192049	0	8.91824	1		372	21.7403	19.2324	-0.0083068	268.952	0.256585	0	7.67631	1
601	15.7795	16.4849	-0.00872518	282.903	0.117199	0	6.36726	1		373	100.784	16.6113	-0.00821643	265.939	0.0958366	0	7.32497	1
603	43.7262	16.5284	-0.0122672	401.012	0.0751674	0	12.8304	1		374	73.3508	14.2828	-0.00704916	227.016	0.167272	0	4.68873	1
604	62.7219	5.59385	-0.0079318	256.448	0.102086	0	20.6789	1		376	81.1098	6.92446	-0.00815677	263.949	0.310369	0	7.63695	1
604	103.8	7.76192	-0.0100146	325.898	0.166333	0	7.28533	1		376	34.1405	19.6029	-0.00931505	302.573	0.128968	0	8.01542	1
604	65.2926	26.1124	-0.00794261	256.808	0.102529	0	20.6789	1		377	48.8034	7.02049	-0.00662215	212.777	0.10574	0	5.16845	1
605	33.9079	8.269	-0.0095682	311.014	0.283241	0	7.20765	1		377	94.5342	12.7904	-0.0072489	233.677	0.167101	0	7.32497	1
605	29.1554	13.6879	-0.0101177	329.339	0.241168	0	7.20765	1		377	71.0077	24.7778	-0.00774888	250.348	0.163582	0	8.87166	1
606	98.2762	12.5119	-0.00861924	279.371	0.199417	0	7.28533	1		377	30.1121	26.5325	-0.00617341	197.814	0.136554	0	8.01542	1
611	69.498	20.4088	-0.0131259	429.646	0.0806832	0	15.3265	1		377	88.4862	21.1066	-0.0068109	219.071	0.157986	0	10.2829	1
613	27.0487	22.0815	-0.0140945	461.944	0.0643546	0	11.1192	1		378	73.9702	9.63516	-0.00866304	280.831	0.265773	0	4.68873	1
615	55.1523	15.014	-0.00891414	289.204	0.250684	0	5.46902	1		379	22.2132	6.20205	-0.00681626	219.25	0.0871177	0	17.94	1
617	31.8378	12.0465	-0.00570147	182.077	0.291565	0	6.6003	1		380	60.2133	7.10321	-0.00456119	144.054	0.211645	0	11.4101	1
618	82.9329	10.6177	-0.010189	331.714	0.206741	0	15.9335	1		381	113.251	25.0469	-0.00647553	207.888	0.14179	0	22.3731	1
618	97.8978	16.0882	-0.00895827	290.676	0.0866219	0	15.9335	1		381	8.91364	27.0275	-0.00590084	188.725	0.145301	0	11.0288	1
618	60.5268	16.0265	-0.0159488	523.777	0.11877	0	5.46902	1		382	45.8408	11.2556	-0.00795384	257.183	0.117936	0	5.16845	1
618	15.3619	24.0236	-0.00957442	311.222	0.0970401	0	11.847	1		382	63.327	20.3377	-0.00850844	275.676	0.116281	0	8.87166	1
620	26.0277	8.91493	-0.009668	314.342	0.240189	0	6.6003	1		384	91.8324	10.8987	-0.00538041	171.371	0.267555	0	7.8015	1
621	19.9884	5.73958	-0.0104807	341.442	0.199874	0	6.82322	1		385	11.9157	15.6577	-0.007401	238.748	0.377109	0	5.48196	1
626	63.74	8.8859	-0.0253883	838.538	0.0669492	0	10.4022	1		386	6.46843	16.2732	-0.00760456	245.536	0.285792	0	5.48196	1
626	73.6691	19.7992	-0.00748915	241.688	0.100724	0	11.6632	1		387	24.0377	9.65033	-0.00788982	255.048	0.118961	0	7.76546	1
627	96.3427	6.69382	-0.0170965	562.049	0.0795722	0	6.54686	1		387	73.6694	21.0071	-0.00711929	229.355	0.274428	0	6.95917	1
627	22.8282	18.0315	-0.00914609	296.939	0.0978065	0	8.04774	1		388	30.7398	25.3629	-0.0102626	334.169	0.186464	0	8.21007	1
628	74.1158	8.14458	-0.00875357	283.85	0.163874	0	10.4022	1		389	91.7346	18.6996	-0.00799557	258.574	0.230497	0	7.8015	1
631	38.4267	16.5657	-0.0145071	475.704	0.0616898	0	15.6672	1		389	60.593	22.6036	-0.00841878	272.686	0.243102	0	7.85417	1
631	19.1384	10.8795	-0.0108115	352.474	0.0654054	0	8.04774	1		389	22.687	26.962	-0.0140831	461.566	0.197715	0	8.21007	1
632	102.647	8.46037	-0.00986364	320.866	0.107998	0	6.54686	1		390	80.1366	18.4369	-0.00648298	208.137	0.229082	0	6.95917	1
637	11.588	6.01586	-0.00907634	294.613	0.0769938	0	91.0915	1		393	52.7712	23.3157	-0.00737808	237.984	0.288754	0	7.85417	1
643	94.1281	14.6451	-0.011671	381.133	0.0894	0	8.35454	1		394	48.74	8.30246	-0.00778168	251.442	0.196538	0	7.52047	1
645	100.475	20.0782	-0.00632579	202.895	0.395476	0	8.35454	1		394	52.9661	14.5232	-0.00732685	236.276	0.236577	0	7.52047	1
647	107.648	13.4693	-0.00869604	281.932	0.131968	0	9.75374	1		395	7.19901	14.211	-0.00705232	227.121	0.378568	0	5.65815	1
648	77.0317	6.70412	-0.00825536	267.237	0.109579	0	8.92993	1		397	39.6441	27.3823	-0.00549286	175.121	0.166616	0	13.7426	1
649	14.9685	17.9538	-0.00921046	299.085	0.24165	0	8.58173	1		398	97.4697	11.8774	-0.00771939	249.365	0.135105	0	5.49871	1
649	113.238	25.3556	-0.00843958	273.38	0.185908	0	13.1349	1		398	24.9594	6.98563	-0.00837634	271.271	0.208235	0	6.77327	1
650	8.13247	12.7659	-0.0134901	441.792	0.0850959	0	8.58173	1		398	18.236	7.80588	-0.00724771	233.637	0.402419	0	6.77327	1
651	87.4197	26.248	-0.00832658	269.612	0.149586	0	7.4056	1		399	65.0489	19.2627	-0.00853809	276.665	0.122861	0	7.07358	1
652	77.4688	15.6234	-0.00963125	313.117	0.098483	0	8.92993	1		400	63.9462	26.2498	-0.00817334	264.502	0.201937	0	7.07358	1
653	39.0527	14.6656	-0.00777192	251.117	0.172783	0	10.1124	1		402	41.9833	12.4667	-0.00785872	254.011	0.0909342	0	9.93816	1
654	32.1646	22.0693	-0.00935243	303.819	0.135881	0	6.82355	1		403	51.7467	10.6112	-0.0135171	442.69	0.0828796	0	9.62695	1
655	23.8551	16.5991	-0.00783385	253.182	0.197097	0	7.02103	1		403	97.3401	17.3746	-0.00750158	242.102	0.125324	0	5.49871	1
655	52.1643	18.0441	-0.0088378	286.659	0.216907	0	6.73537	1		403	85.2034	11.0946	-0.00711794	229.31	0.175212	0	8.34614	1
655	94.6047	24.454	-0.0083288	269.686	0.303202	0	7.4056	1		404	61.3014	9.43325	-0.00713706	229.947	0.276044	0	9.62695	1
656	52.1012	11.309	-0.0102273	332.99	0.133086	0	6.1225	1		404	82.6583	19.0432	-0.008225	266.225	0.242485	0	8.34614	1
656	102.212	22.5033	-0.00601801	192.632	0.258188	0	7.85323	1		405	15.036	15.9242	-0.00921044	299.084	0.119465	0	9.88357	1
657	66.0147	6.50067	-0.00931907	302.707	0.0748187	0	14.6431	1		405	7.36727	22.1592	-0.00714964	230.367	0.259935	0	9.88357	1
658	25.4781	23.4299	-0.0138409	453.488	0.0762315	0	6.82355	1		406	72.5271	7.75519	-0.00770838	248.998	0.20326	0	11.3504	1
661	54.1145	17.091	-0.0128585	420.732	0.0859281	0	6.1225	1		407	45.3179	24.2408	-0.0074611	240.752	0.171451	0	6.47452	1
665	44.9046	24.7	-0.00934568	303.594	0.0948348	0	11.9465	1		410	40.9434	19.4677	-0.00668309	214.81	0.264989	0	5.70921	1
666	97.0993	23.0881	-0.0143705	471.148	0.234435	0	7.18132	1		410	53.6975	21.3196	-0.0084498	273.721	0.118204	0	8.87411	1
667	53.3632	11.2032	-0.00923283	299.831	0.114315	0	15.9284	1		411	17.2074	8.02779	-0.00836863	271.014	0.144991	0	7.84744	1
668	120.553	10.7754	-0.00842242	272.808	0.106852	0	24.0692	1		413	120.022	18.4719	-0.00710416	228.85	0.365143	0	4.79506	1
672	21.7445	15.5275	-0.00950904	309.041	0.067502	0	31.913	1		414	22.5352	13.7895	-0.00790105	255.422	0.206683	0	5.95477	1
674	120.467	23.3453	-0.00890285	288.828	0.0972871	0	99.0318	1		414	45.0159	23.4688	-0.00665928	214.015	0.164098	0	5.70921	1
679	6.30922	17.4694	-0.0101137	329.203	0.0786369	0	6.73335	1		414	71.6784	23.8245	-0.00621714	199.272	0.19127	0	11.0524	1
680	110.823	16.8944	-0.0128764	421.325	0.0949714	0	38.7299	1		415	115.204	25.9724	-0.00748171	241.44	0.230072	0	4.17553	1
682	23.9425	26.1185	-0.00726512	234.217	0.0892548	0	13.677	1		416	64.7514	11.2013	-0.0133706	437.805	0.119458	0	7.54776	1
683	10.7427	22.5372	-0.00802438	259.535	0.129053	0	6.73335	1		416	52.7125	26.5499	-0.00806392	260.853	0.275662	0	8.29035	1
685	72.9977	8.57142	-0.0179809	591.537	0.0736951	0	24.0677	1		417	109.988	11.3285	-0.00788049	254.737	0.254564	0	11.0944	1
687	42.9294	20.7084	-0.00752547	242.899	0.105831	0	9.46201	1		417	62.1199	18.2755	-0.00969213	315.147	0.223448	0	7.54776	1
688	56.8814	26.4466	-0.00837315	271.165	0.104462	0	13.2268	1		418	17.5825	24.2279	-0.00940225	305.481	0.112116	0	8.29446	1
690	44.7028	11.4141	-0.0080153	259.232	0.0868053	0	9.46201	1		418	16.6069	13.2284	-0.00837412	271.197	0.127591	0	5.95477	1
692	8.17883	18.1737	-0.0197228	649.623	0.0472551	0	7.51639	1		418	29.2807	16.2815	-0.00865481	280.557	0.111949	0	6.09839	1
693	62.065	14.2778	-0.00970497	315.575	0.0754831	0	13.2268	1		420	73.394	25.8167	-0.0088755	287.916	0.269516	0	8.02185	1
695	15.5565	16.7362	-0.0093301	303.075	0.18328	0	7.51639	1		421	84.7566	20.1814	-0.0327039	1082.48	0.100405	0	8.26759	1
696	88.6524	16.5812	-0.0087859	284.928	0.10438	0	12.2623	1		421	31.9775	25.3125	-0.00727709	234.616	0.231225	0	8.07788	1
696	80.361	25.6154	-0.0078313	253.097	0.10516	0	12.2623	1		421	23.4243	17.9823	-0.00767806	247.987	0.222473	0	6.09839	1
697	15.9149	9.08879	-0.00770543	248.9	0.121254	0	7.65582	1		421	71.0553	18.1434	-0.00664871	213.663	0.286473	0	4.16284	1
700	66.4318	14.5765	-0.00768607	248.254	0.140735	0	9.44421	1		422	8.82409	16.8393	-0.00831654	269.277	0.111768	0	8.57968	1
700	65.985	24.0101	-0.00845345	273.842	0.10909	0	9.44421	1		422	38.8159	21.0128	-0.00900779	292.327	0.165084	0	7.17433	1
701	46.5986	26.235	-0.00820042	265.405	0.254022	0	5.4031	1		424	68.5466	14.8214	-0.00530461	168.844	0.278701	0	4.16284	1
703	30.0421	16.1716	-0.00963672	313.299	0.0841875	0	7.48852	1		424	12.415	25.3397	-0.0132606	434.139	0.0847986	0	9.22768	1
703	85.5987	21.1268	-0.00883536	286.577	0.0973285	0	16.2882	1		425	43.9221	26.0524	-0.00637909	204.672	0.265642	0	7.17433	1
704	74.4183	9.28175	-0.0073457	236.904	0.117328	0	9.58222	1		425	91.0258	25.5712	-0.0079951	258.559	0.37397	0	8.26759	1
704	47.3032	20.878	-0.0127368	416.671	0.143259	0	5.4031	1		426	22.3916	24.477	-0.00683278	219.801	0.305513	0	6.57625	1
706	31.5727	23.502	-0.00883409	286.535	0.0821314	0	7.48852	1		426	57.7825	25.9602	-0.0067684	217.654	0.12535	0	13.8607	1
708	48.2795	14.5286	-0.00944919	307.046	0.134025	0	6.4241	1		426	31.8756	6.95499	-0.0245264	809.8	0.0787443	0	9.63827	1
710	74.84	11.3183	0.00242118	-72.6951	0.260964	0	22.4794	1		427	91.2577	9.01167	-0.00984567	320.266	0.107907	0	9.6335	1
711	96.4332	17.5678	-0.00939793	305.336	0.0944039	0	12.2593	1		429	75.6098	7.4484	-0.00795696	257.287	0.109447	0	10.2102	1
711	19.6527	15.7797	-0.00960111	312.112	0.0655842	0	8.1179	1		430	103.294	8.04756	-0.00799354	258.507	0.117977	0	11.7049	1
715	114.861	10.2839	-0.00889648	288.615	0.126719	0	10.5432	1		432	93.7849	18.3078	-0.00671357	215.826	0.139095	0	7.46265	1
715	20.0538	7.67169	-0.0109558	357.284	0.0783859	0	8.1179	1		432	111.462	23.4545	-0.00737418	237.854	0.122318	0	11.9422	1
715	27.7924	16.9776	-0.00783715	253.292	0.223183	0	7.22296	1		433	118.678	13.9394	-0.00558084	178.055	0.269998	0	11.9422	1
716	54.5829	14.8103	-0.0077666	250.939	0.115391	0	19.9616	1		434	91.5933	8.351	-0.00788689	254.95	0.204815	0	10.1951	1
716	34.6221	14.6269	-0.0103516	337.137	0.120099	0	7.22296	1		434	53.4071	25.4666	-0.00855718	277.301	0.185009	0	15.7793	1
718	95.306	8.74405	-0.00770227	248.794	0.103777	0	15.179	1		437	48.5293	8.55308	-0.0107423	350.164	0.0819732	0	17.6029	1
718	107.479	17.8116	-0.0177673	584.417	0.0816981	0	10.5432	1		437	24.8178	15.0175	-0.00762773	246.309	0.174535	0	5.72979	1
724	84.8395	15.9851	-0.00840107	272.096	0.0929845	0	18.1364	1		437	66.5632	14.5409	-0.00567085	181.056	0.326867	0	8.39252	1
730	28.9421	14.9759	-0.00880261	285.485	0.0762744	0	14.4182	1		437	86.3721	17.4471	-0.00867119	281.103	0.137681	0	7.46265	1
730	85.8031	19.0581	-0.00852894	276.36	0.0949775	0	18.2188	1		437	68.9229	22.5948	-0.00754739	243.63	0.187513	0	8.39252	1
731	108.714	18.2656	-0.00833357	269.845	0.108079	0	14.9184	1		438	76.6922	10.5324	-0.00878291	284.828	0.279114	0	6.83117	1
732	47.2611	5.57267	-0.0161344	529.965	0.0709935	0	13.4483	1		440	115.35	20.4022	-0.0104942	341.891	0.0962572	0	12.5172	1
732	42.9678	18.3173	-0.0157826	518.233	0.0665259	0	13.4483	1		440	30.6275	18.6568	-0.0082505	267.075	0.135688	0	4.27765	1
734	99.2334	6.7474	-0.0100585	327.364	0.0975544	0	14.9184	1		440	76.5718	17.3625	-0.0141709	464.493	0.117038	0	6.83117	1
734	64.4866	26.1493	-0.00825937	267.371	0.0914821	0	11.65	1		441	106.184	11.8776	-0.00791553	255.905	0.138767	0	8.70281	1
737	28.7124	26.5829	-0.00886056	287.417	0.257493	0	7.06706	1		441	19.1769	14.0119	-0.00636123	204.077	0.319655	0	5.5872	1
738	34.6895	22.8123	-0.00884466	286.888	0.23371	0	7.06706	1		443	15.6204	18.321	-0.00828318	268.165	0.244295	0	5.5872	1
739	73.4306	18.6842	-0.00844442	273.541	0.102183	0	11.5891	1		445	31.63	14.4982	-0.00755603	243.918	0.163149	0	4.27765	1
739	8.04851	23.9852	-0.00958958	311.727	0.215917	0	20.8265	1		445	98.159	15.2438	-0.00594387	190.16	0.362688	0	8.70281	1
741	94.6276	23.9271	-0.0178395	586.824	0.0850671	0	11.4661	1		445	69.8855	27.4247	-0.00720196	232.111	0.250031	0	6.82428	1
742	104.076	9.44909	-0.00992595	322.943	0.20322	0	17.2885	1		446	51.7585	24.8191	-0.00772359	249.505	0.271665	0	7.99066	1
742	84.9804	17.7302	-0.0103647	337.574	0.0916815	0	11.4661	1		446	64.7418	22.9399	-0.00790285	255.483	0.333023	0	5.68614	1
744	110.012	26.2004	-0.0189889	625.15	0.0800646	0	11.5551	1		447	12.6573	23.0721	-0.0117411	383.468	0.101043	0	5.5994	1
746	24.8105	18.8998	-0.00752145	242.765	0.0887309	0	16.2956	1		447	32.1135	7.90496	-0.0072489	233.676	0.199601	0	6.61098	1
747	55.0224	20.1738	-0.0095713	311.117	0.101552	0	10.0822	1		449	59.1663	21.8234	-0.00844416	273.533	0.240916	0	5.68614	1
748	45.8441	6.74798	-0.00938397	304.871	0.0809351	0	12.9269	1		452	106.049	25.6821	-0.00913543	296.583	0.0956212	0	8.19456	1
748	69.1725	18.3864	-0.007151	230.412	0.177959	0	9.92334	1		453	17.6694	9.42706	-0.00700085	225.405	0.322659	0	14.8169	1
748	8.53514	19.7134	-0.00878856	285.017	0.114155	0	16.2956	1		454	88.0558	20.614	-0.0136137	445.914	0.0838319	0	9.06289	1
749	58.1838	10.6001	-0.00716733	230.957	0.132412	0	10.0822	1		455	33.7612	20.1822	-0.00834297	270.159	0.120996	0	18.1056	1
749	99.9514	20.5175	-0.00962616	312.947	0.105139	0	11.5551	1		455	53.8116	7.27409	-0.00931108	302.44	0.184229	0	13.8438	1
750	63.3102	26.393	-0.0133453	436.963	0.0852361	0	9.92334	1		456	72.2855	14.4217	-0.0068937	221.832	0.170929	0	8.21658	1
752	87.5952	16.9738	-0.00911393	295.866	0.0990059	0	12.8543	1		456	16.0981	24.1604	-0.00838485	271.555	0.18987	0	5.47798	1
756	106.462	9.59321	-0.00888308	288.169	0.131813	0	12.512	1		457	99.0482	21.423	-0.0079066	255.608	0.112784	0	8.19456	1
758	61.5282	10.0089	-0.00925609	300.607	0.0899649	0	13.4086	1		459	84.6303	12.2235	-0.00798262	258.142	0.12559	0	9.06289	1
759	102.748	21.5413	-0.00979054	318.428	0.0902371	0	12.512	1		459	67.6506	7.6372	-0.00722574	232.904	0.166081	0	8.21658	1
763	121.185	22.1413	-0.0102321	333.152	0.111715	0	18.4468	1		460	102.601	13.7902	-0.00655327	210.481	0.20454	0	8.41919	1
763	58.6141	23.097	-0.0132874	435.031	0.19501	0	13.2	1		461	59.7817	12.4679	-0.00792345	256.17	0.199607	0	6.39276	1
765	92.7173	8.6948	-0.0142964	468.678	0.0741837	0	10.8133	1		462	53.3896	12.5643	-0.00812868	263.013	0.17008	0	6.39276	1
765	74.786	14.7354	-0.00885368	287.188	0.097802	0	12.4589	1		462	115.647	20.1452	-0.00783504	253.222	0.274886	0	7.98083	1
767	79.9628	26.0678	-0.00756196	244.115	0.113348	0	12.4589	1		462	31.3448	24.9593	-0.00729835	235.325	0.22474	0	14.5027	1
768	61.9879	10.3355	-0.00739087	238.411	0.249949	0	13.2	1		463	7.69812	16.9674	-0.00738574	238.24	0.446978	0	5.58096	1
770	28.7991	9.0429	-0.00894566	290.255	0.106774	0	7.87207	1		464	25.3331	11.7613	-0.00852645	276.277	0.0697099	0	11.7998	1
770	114.76	24.168	-0.0167194	549.474	0.0900804	0	15.8285	1		466	95.1522	16.8726	-0.00904926	293.71	0.229663	0	6.43869	1
771	20.9279	8.92309	-0.00838605	271.595	0.09852	0	7.87207	1		466	94.9995	10.4357	-0.00899557	291.92	0.206195	0	6.43869	1
771	52.9059	23.6145	-0.00871887	282.693	0.0920436	0	16.0878	1		466	107.999	17.8646	-0.0084005	272.077	0.256185	0	7.98083	1
774	77.4214	22.6062	-0.0098913	321.788	0.144711	0	18.2142	1		467	42.1054	5.62501	-0.00839381	271.854	0.101766	0	13.2472	1
776	110.976	12.4087	-0.00898435	291.545	0.100084	0	16.8705	1		467	112.778	6.70361	-0.00805444	260.537	0.209225	0	12.1411	1
777	94.6944	16.8269	-0.00662053	212.723	0.134701	0	16.8705	1		468	19.3667	21.9415	-0.00737503	237.882	0.1663	0	9.24856	1
782	44.5662	11.6391	-0.00932683	302.965	0.160759	0	8.72249	1		468	27.9602	25.3604	-0.00842354	272.845	0.163189	0	9.24856	1
782	34.9562	21.2055	-0.00932381	302.865	0.137629	0	13.5597	1		468	56.3362	26.1427	-0.00701614	225.915	0.438243	0	10.459	1
783	98.78	16.9181	-0.0108306	353.11	0.0979883	0	17.132	1		469	10.0935	13.7192	-0.00761995	246.049	0.118838	0	12.3935	1
784	11.9434	12.4486	-0.00902306	292.836	0.0916321	0	10.8074	1		471	51.3845	16.93	-0.00776797	250.985	0.102508	0	8.79384	1
784	51.5685	6.43824	-0.0097434	316.856	0.171567	0	8.72249	1		472	74.0061	9.15953	-0.00724998	233.712	0.200686	0	16.6668	1
787	71.504	5.964	-0.00877254	284.482	0.173582	0	9.5266	1		473	50.2256	8.2129	-0.0079688	257.682	0.116272	0	8.79384	1
788	82.0614	13.1771	-0.00883492	286.563	0.124614	0	12.7863	1		473	39.7394	27.4298	-0.00880648	285.614	0.250645	0	8.60698	1
788	66.9814	14.3486	-0.01048	341.42	0.20507	0	9.5266	1		475	88.8884	21.4981	-0.00722512	232.883	0.111896	0	14.5809	1
789	98.0477	25.5073	-0.00831049	269.075	0.127446	0	12.736	1		476	107.977	14.3041	-0.00563077	179.72	0.160375	0	11.0663	1
789	17.5441	21.6915	-0.00655542	210.552	0.150179	0	10.8074	1		476	61.0445	19.6372	-0.00559666	178.582	0.17807	0	9.5877	1
790	49.1589	24.6002	-0.00993739	323.325	0.0939821	0	14.3092	1		477	32.0273	23.6085	-0.00775113	250.423	0.308332	0	8.5287	1
791	41.1311	12.7551	-0.00970838	315.689	0.0953428	0	14.3092	1		477	120.099	5.79057	-0.00675427	217.183	0.280995	0	14.8134	1
793	110.652	27.3327	-0.00920865	299.025	0.0917253	0	12.736	1		478	115.898	22.0314	-0.00857561	277.916	0.228387	0	6.24033	1
794	85.0734	19.0397	-0.00863096	279.762	0.102775	0	12.8263	1		478	92.5554	7.3858	-0.005711	182.395	0.236728	0	11.5718	1
797	28.8479	23.7768	-0.00923146	299.785	0.0769326	0	22.266	1		479	18.0481	21.8474	-0.00627644	201.249	0.230728	0	12.1707	1
798	6.39811	20.4182	-0.0102803	334.759	0.0741124	0	13.4987	1		479	110.631	25.378	-0.00736364	237.503	0.301045	0	6.24033	1
798	60.236	22.3175	-0.00714601	230.246	0.119483	0	25.0527	1		480	6.38116	12.813	-0.00802471	259.546	0.129207	0	14.7559	1
798	12.6783	8.46941	-0.00778812	251.657	0.0691749	0	13.4987	1		480	26.0681	12.6928	-0.0065258	209.565	0.349423	0	12.1707	1
804	72.2479	5.84935	-0.0107425	350.171	0.0827995	0	23.9818	1		481	39.6638	19.8108	-0.00848488	274.89	0.0796946	0	8.5287	1
805	93.0316	17.8145	-0.00928772	301.662	0.10791	0	9.37939	1		482	80.8835	10.4216	-0.00731898	236.013	0.16173	0	9.55161	1
806	36.3783	11.4875	-0.0134541	440.591	0.0853515	0	36.3101	1		482	101.039	15.2558	-0.00778909	251.689	0.226777	0	10.7635	1
807	102.179	19.8858	-0.0160456	527.005	0.0989614	0	9.37939	1		482	82.1471	19.8892	-0.00616651	197.584	0.223236	0	9.55161	1
812	21.3116	23.2536	-0.00807668	261.279	0.206218	0	4.79747	1		482	54.6591	21.4785	-0.00797263	257.809	0.124232	0	4.46015	1
815	111.953	17.3733	-0.00830274	268.817	0.123876	0	86.307	1		485	115.223	8.592	-0.00751404	242.518	0.181238	0	15.6715	1
816	16.5394	23.7454	-0.0135506	443.81	0.100796	0	4.79747	1		485	62.2302	22.3278	-0.00801296	259.154	0.231295	0	6.66551	1
820	25.7787	12.5854	-0.00951279	309.166	0.0949954	0	11.7753	1		485	91.8174	9.70459	-0.00636958	204.355	0.221102	0	7.94335	1
820	14.8217	16.8986	-0.0110989	362.055	0.0966243	0	7.05897	1		486	22.7192	12.7754	-0.00663688	213.268	0.130202	0	18.3471	1
822	72.1356	18.6498	-0.0194384	640.138	0.0685991	0	11.1501	1		487	56.4118	25.5798	-0.00976552	317.594	0.282622	0	4.46015	1
824	38.2175	23.1244	-0.008552	277.129	0.106036	0	16.3032	1		488	74.4687	26.6462	-0.0075769	244.614	0.126296	0	5.86876	1
825	83.0625	9.79589	-0.00784647	253.603	0.203466	0	11.5771	1		489	83.9723	8.45887	-0.00813422	263.198	0.186222	0	5.21057	1
826	92.457	16.5614	-0.00874247	283.48	0.168133	0	11.5771	1		490	101.176	23.9908	-0.00943142	306.453	0.228364	0	12.0177	1
827	118.045	11.7453	0.00278545	-84.8417	0.212357	0	26.0373	1		492	111.977	10.2395	-0.00853827	276.671	0.121863	0	17.1372	1
827	61.2637	16.1747	-0.00561074	179.052	0.120738	0	11.1501	1		492	79.3542	10.872	-0.00732591	236.244	0.264618	0	5.21057	1
836	66.2856	24.5583	-0.00917688	297.965	0.194405	0	6.09567	1		492	89.5197	21.0669	-0.00761561	245.904	0.31905	0	10.8802	1
836	84.0362	18.3676	-0.00954485	310.236	0.103419	0	11.6447	1		493	80.3322	26.8952	-0.00794587	256.917	0.18235	0	5.86876	1
836	91.4885	27.3153	-0.00957665	311.296	0.14016	0	11.6447	1		496	50.5264	26.329	-0.0140852	461.633	0.267321	0	5.87542	1
837	45.8801	12.7483	-0.00651388	209.167	0.140622	0	7.4169	1		497	23.4016	6.44679	-0.00770807	248.988	0.222827	0	11.3305	1
838	66.1892	18.4634	-0.00978514	318.248	0.184625	0	6.09567	1		497	102.304	24.3854	-0.00777982	251.38	0.147174	0	12.2802	1
841	71.826	10.6568	-0.009728	316.343	0.116056	0	9.62891	1		498	82.1243	12.6001	-0.00773614	249.924	0.100177	0	14.407	1
842	36.6352	27.0316	-0.00997657	324.631	0.159135	0	7.03558	1		499	27.6138	21.2478	-0.0105478	343.679	0.125231	0	7.47874	1
842	42.0775	6.38032	-0.00676266	217.463	0.269822	0	7.4169	1		500	7.50519	22.7687	-0.0068379	219.972	0.10768	0	14.5793	1
843	80.7107	21.8147	-0.00754174	243.441	0.124703	0	10.2245	1		501	21.1164	17.5445	-0.00814976	263.716	0.158881	0	7.47874	1
844	101.616	14.067	-0.00809816	261.995	0.0900667	0	12.0749	1		502	38.3694	7.2516	-0.00863713	279.967	0.0769197	0	14.9894	1
845	90.2154	18.0463	-0.00918733	298.314	0.11077	0	10.2245	1		502	101.692	12.1204	-0.00844422	273.535	0.12651	0	12.2802	1
845	42.5235	23.181	-0.00998657	324.965	0.106859	0	7.03558	1		503	61.2753	13.3007	-0.0070952	228.551	0.236717	0	13.3408	1
848	44.745	11.9528	-0.00678965	218.363	0.13882	0	11.4458	1		507	23.6753	13.9883	-0.00729949	235.363	0.0917494	0	13.6498	1
848	56.4981	6.19836	-0.00941602	305.94	0.30213	0	13.0862	1		507	9.79223	9.3588	-0.00665138	213.752	0.123901	0	11.2707	1
850	19.848	22.2166	-0.0100194	326.06	0.0698682	0	11.2606	1		509	51.6098	10.5582	-0.00722545	232.895	0.0822975	0	15.8645	1
851	92.9238	12.4292	-0.0138758	454.652	0.0693973	0	25.1352	1		510	120.693	16.1699	-0.00623336	199.813	0.116732	0	16.6756	1
853	8.61893	23.0595	-0.00885092	287.096	0.0767656	0	11.2606	1		510	11.6642	20.473	-0.00762807	246.32	0.116162	0	11.2707	1
854	60.4731	10.0579	-0.00847786	274.656	0.10177	0	8.20547	1		510	72.7243	7.65853	-0.00963719	313.315	0.33639	0	6.52841	1
854	67.8212	13.7096	-0.00911589	295.932	0.153654	0	8.20547	1		510	74.3274	13.9871	-0.00964329	313.518	0.229607	0	6.52841	1
857	92.4946	6.16404	-0.00801563	259.243	0.121408	0	10.2641	1		510	45.6413	25.2571	-0.00716258	230.798	0.124269	0	10.6412	1
858	99.4381	13.7232	-0.0105234	342.865	0.119556	0	6.55977	1		512	104.188	18.551	-0.00994581	323.605	0.292259	0	12.2562	1
859	55.0917	24.2194	-0.00910744	295.65	0.104575	0	15.1495	1		515	96.8332	8.74694	-0.00755707	243.952	0.23985	0	12.2562	1
859	117.065	20.5814	-0.00825994	267.39	0.105377	0	18.914	1		515	50.8751	15.9921	-0.00707875	228.003	0.159805	0	7.62943	1
860	90.2784	19.5652	-0.00811742	262.638	0.105474	0	10.8641	1		515	64.8185	18.987	-0.00768643	248.266	0.106429	0	10.7433	1
861	40.4668	7.70463	-0.00896817	291.006	0.0846518	0	22.0596	1		517	32.3847	16.7736	-0.0087652	284.238	0.18622	0	6.52135	1
863	94.9833	8.90811	-0.0172834	568.278	0.0785193	0	6.55977	1		518	103.605	21.6583	-0.0071614	230.759	0.138769	0	6.10611	1
865	65.5155	10.8428	-0.00917793	298	0.0919586	0	16.4874	1		518	34.9229	10.7665	-0.00827814	267.997	0.352672	0	6.4346	1
866	117.912	6.24153	-0.0091286	296.356	0.0976401	0	23.0828	1		519	13.5731	8.68713	-0.00806415	260.861	0.114442	0	10.9846	1
867	72.1462	25.9381	-0.00877913	284.702	0.109833	0	5.62824	1		520	73.3099	26.7467	-0.0069527	223.8	0.122437	0	11.5029	1
867	87.0455	25.2429	-0.0108121	352.491	0.0837991	0	9.53586	1		521	118.479	15.1389	-0.00617608	197.903	0.173705	0	7.76626	1
868	41.4127	17.2644	-0.00697561	224.564	0.0848382	0	20.7132	1		522	56.1881	12.0069	-0.00846981	274.388	0.199739	0	11.7714	1
871	18.7874	24.8341	-0.00848681	274.955	0.189981	0	7.1648	1		522	100.537	26.9376	-0.0079181	255.991	0.281037	0	6.10611	1
871	77.5502	24.3651	-0.00880918	285.704	0.12685	0	5.62824	1		524	104.36	15.821	-0.0154081	505.746	0.09515	0	8.00437	1
872	20.7103	17.9321	-0.00971908	316.045	0.109895	0	7.1648	1		525	23.3033	18.9337	-0.00757147	244.433	0.0953223	0	15.8657	1
873	87.2016	10.5256	-0.00980148	318.793	0.0899158	0	12.284	1		525	111.721	18.9653	-0.00811483	262.551	0.323943	0	6.58847	1
873	69.2348	19.6358	-0.00982497	319.576	0.0909625	0	9.56614	1		526	10.0049	10.2808	-0.00825802	267.326	0.106849	0	15.8657	1
874	34.9982	13.3345	0.00357378	-111.129	0.219393	0	4.01506	1		527	78.3424	23.6448	-0.0177449	583.669	0.0752817	0	18.433	1
876	75.0502	8.72537	-0.00835409	270.529	0.244059	0	6.55465	1		528	120.917	20.2647	-0.00731143	235.761	0.140053	0	9.28772	1
877	10.2775	19.0185	-0.00770044	248.733	0.0955586	0	10.4892	1		530	61.6681	15.7872	-0.00831787	269.322	0.0908384	0	18.433	1
877	84.4126	23.9165	-0.012183	398.206	0.175385	0	12.3763	1		530	107.611	13.8159	-0.00845828	274.003	0.123185	0	6.58847	1
878	113.708	6.15497	-0.00723936	233.358	0.180574	0	26.8648	1		531	94.048	8.60485	-0.0110292	359.733	0.120425	0	14.5297	1
879	38.5519	15.2031	-0.0147683	484.412	0.0693443	0	4.01506	1		532	17.8726	20.9128	-0.00588282	188.124	0.153187	0	7.46973	1
879	80.6545	12.1246	-0.0105619	344.148	0.218093	0	6.55465	1		533	36.3744	16.1061	-0.00787253	254.472	0.327171	0	9.58673	1
881	68.93	12.4164	-0.00719403	231.847	0.142318	0	7.14703	1		533	18.9814	7.41343	-0.00772274	249.477	0.21617	0	6.08788	1
884	43.979	15.41	-0.00858016	278.067	0.103629	0	5.43104	1		534	99.4965	24.0068	-0.0074022	238.788	0.150415	0	13.0269	1
885	90.8155	22.4098	-0.00769366	248.507	0.180082	0	24.0591	1		534	35.3071	6.57896	-0.00808088	261.419	0.365344	0	9.58673	1
889	8.19085	11.5639	-0.00835959	270.713	0.0727954	0	26.254	1		535	13.0485	6.04879	-0.00795887	257.351	0.26573	0	6.08788	1
889	56.8316	15.2534	-0.00649223	208.445	0.137678	0	9.6043	1		535	119.448	21.119	-0.006234	199.834	0.205058	0	8.74661	1
891	37.4883	7.78582	-0.00855841	277.342	0.0721728	0	14.0105	1		539	60.6873	6.22204	-0.00989833	322.022	0.319788	0	20.1874	1
891	115.793	14.1976	-0.00870499	282.23	0.0959284	0	29.0029	1		540	111.12	18.4443	-0.00726123	234.088	0.321265	0	4.98613	1
891	40.2504	21.5213	-0.00947699	307.973	0.101539	0	10.3626	1		541	80.8436	7.34326	-0.00809654	261.941	0.322408	0	7.60799	1
893	30.5871	25.2635	-0.00795245	257.136	0.0860289	0	10.3626	1		541	77.121	20.6032	-0.00612816	196.305	0.147142	0	12.7583	1
895	86.7964	13.5842	-0.0087758	284.591	0.0933826	0	12.4806	1		541	39.4875	24.4258	-0.00777345	251.168	0.136787	0	7.38712	1
897	77.0691	5.7645	-0.00701647	225.926	0.188653	0	12.4806	1		541	106.479	20.2652	-0.00748542	241.563	0.386963	0	4.98613	1
898	50.1234	15.8836	-0.00961422	312.549	0.0694765	0	21.6714	1		543	9.2242	16.1044	-0.00863893	280.027	0.0695482	0	10.8641	1
899	76.8069	23.1743	-0.00941774	305.997	0.120626	0	13.8478	1		543	100.696	15.9143	-0.00858095	278.094	0.226326	0	7.23641	1
901	91.4095	10.8371	-0.00802583	259.583	0.0965621	0	15.2111	1		544	31.2093	11.2207	-0.00784947	253.702	0.0948736	0	14.0099	1
903	7.25089	22.139	-0.00705795	227.309	0.342291	0	17.6958	1		546	43.8072	18.4333	-0.00693106	223.078	0.193273	0	5.66007	1
905	114.025	13.2803	-0.00762038	246.064	0.106496	0	13.7104	1		546	17.3871	8.93532	-0.00642656	206.255	0.125032	0	5.14665	1
906	23.9848	16.3842	-0.00788437	254.866	0.0869672	0	14.1278	1		547	52.5463	24.8335	-0.0138849	454.954	0.22196	0	9.96128	1
907	118.45	26.257	-0.0087808	284.758	0.0942496	0	12.0958	1		547	52.9732	14.8813	-0.00672037	216.052	0.184709	0	9.8301	1
908	106.449	24.7483	-0.00891833	289.344	0.10184	0	12.0958	1		548	63.7378	14.3938	-0.0220928	728.65	0.0689422	0	7.03974	1
909	35.833	5.5878	-0.0111688	364.386	0.106933	0	16.0294	1		550	31.3079	19.6523	-0.00821566	265.913	0.140795	0	8.37929	1
910	69.2393	9.1218	-0.0151746	497.962	0.0630784	0	28.8019	1		550	120.629	9.52439	-0.00613849	196.649	0.18994	0	8.79827	1
911	10.488	20.5592	-0.00634649	203.585	0.0882532	0	14.1278	1		551	12.4231	10.2942	-0.00611396	195.832	0.134975	0	5.14665	1
911	94.4415	23.0644	-0.00832435	269.538	0.119114	0	12.1248	1		551	39.3985	21.9829	-0.0218847	721.711	0.0882419	0	5.66007	1
916	23.8465	9.56807	-0.00782099	252.753	0.12489	0	6.42488	1		552	113.968	15.2733	-0.00729273	235.138	0.15828	0	8.79827	1
917	112.031	12.6802	-0.00761642	245.931	0.113859	0	12.7608	1		552	69.3811	18.6022	-0.00928538	301.583	0.373474	0	6.78088	1
918	48.7944	10.8644	-0.010238	333.35	0.0813755	0	21.2671	1		553	66.4815	24.7319	-0.0132936	435.239	0.157346	0	6.78088	1
918	101.066	19.207	-0.00933409	303.207	0.10572	0	12.7608	1		554	79.7784	6.33117	-0.00806254	260.808	0.123478	0	16.0836	1
919	13.1735	9.2842	-0.00894243	290.148	0.16987	0	7.42094	1		556	109.144	6.25041	-0.0132467	433.673	0.102536	0	6.0513	1
920	27.8559	14.5884	-0.00856389	277.525	0.101402	0	6.42488	1		557	21.839	20.8781	-0.012101	395.47	0.0654316	0	12.2622	1
921	116.903	24.5873	-0.00873324	283.172	0.167033	0	12.8652	1		557	33.9774	8.26591	-0.00876503	284.232	0.180665	0	6.73584	1
922	74.0584	15.8575	-0.00902419	292.874	0.114365	0	11.4655	1		557	40.7819	17.6269	-0.00617639	197.913	0.404822	0	5.60836	1
924	46.461	23.1019	-0.00876247	284.147	0.113117	0	8.47402	1		558	39.4621	12.1761	-0.00764539	246.897	0.368193	0	5.60836	1
924	19.7066	12.8039	-0.00837564	271.248	0.0838413	0	7.42094	1		559	7.16711	17.0457	-0.00809779	261.983	0.196969	0	8.54303	1
925	84.2699	24.4568	-0.00978959	318.397	0.103009	0	13.3501	1		560	56.4732	24.8942	-0.00918154	298.121	0.0787252	0	17.2925	1
926	79.1421	5.58066	-0.010381	338.118	0.115291	0	11.4655	1		561	104.753	10.4142	-0.00915788	297.332	0.132339	0	6.0513	1
926	38.0434	24.0777	-0.00727876	234.672	0.088045	0	8.35144	1		562	22.7495	8.6497	-0.00794892	257.019	0.142842	0	10.8043	1
927	6.62136	21.1209	-0.00997435	324.557	0.410997	0	5.56624	1		565	113.852	7.85819	-0.0121585	397.39	0.0947125	0	9.45109	1
928	8.27406	15.8057	-0.00977199	317.809	0.286677	0	5.25698	1		567	47.8539	5.72699	-0.00778314	251.491	0.18	0	6.11672	1
928	7.81543	26.7482	-0.0099216	322.798	0.244094	0	5.75256	1		568	58.9641	6.35142	-0.00627245	201.116	0.1817	0	11.1278	1
931	13.3452	17.1912	-0.0071301	229.715	0.256799	0	5.25698	1		569	12.7326	12.7973	-0.0085156	275.915	0.27841	0	7.32817	1
931	46.1002	26.2762	-0.00664532	213.55	0.103926	0	8.35144	1		569	81.6943	21.3741	-0.00794394	256.853	0.0927084	0	11.3787	1
933	22.0476	12.9705	-0.01706	560.83	0.0698967	0	9.67199	1		570	44.334	10.7295	-0.00712354	229.496	0.318914	0	6.11672	1
936	39.1417	9.29724	-0.00863213	279.801	0.100342	0	5.30885	1		570	18.0368	17.8537	-0.00826043	267.406	0.344155	0	5.03453	1
938	36.6363	27.2541	-0.00923118	299.776	0.08204	0	14.9153	1		571	43.2942	24.6195	-0.0140102	459.135	0.0995944	0	13.9289	1
941	56.9694	13.4284	-0.0142755	467.98	0.0961823	0	18.3	1		572	22.9631	18.8923	-0.00733764	236.636	0.338521	0	5.03453	1
941	34.8661	12.4442	-0.00920023	298.744	0.105634	0	5.30885	1		574	91.4542	27.2239	-0.0086611	280.767	0.276497	0	11.3787	1
943	100.104	16.8671	-0.011491	375.13	0.100064	0	24.911	1		575	9.90351	9.43926	-0.00851144	275.776	0.215582	0	11.7027	1
945	77.249	6.9566	-0.00905096	293.766	0.110761	0	12.6479	1		576	55.5653	6.61704	-0.00666082	214.067	0.127559	0	12.9634	1
949	78.1091	19.5752	-0.00861673	279.287	0.0820909	0	12.6479	1		576	26.2771	11.005	-0.00942996	306.404	0.217905	0	7.68915	1
950	41.7746	17.8165	-0.00819398	265.19	0.0908435	0	16.5401	1		577	48.8487	25.3787	-0.00796889	257.685	0.0923004	0	19.9276	1
953	14.2216	21.9244	-0.00709436	228.523	0.134206	0	27.8576	1		577	80.6722	8.04958	-0.00814428	263.533	0.121818	0	9.98951	1
953	55.9466	26.3447	-0.0182959	602.04	0.13629	0	16.5401	1		577	83.1987	17.7143	-0.00841211	272.464	0.263056	0	6.79043	1
957	114.324	22.7683	-0.00806633	260.934	0.101655	0	21.1026	1		578	42.6358	5.68017	-0.00892592	289.597	0.124497	0	12.9634	1
960	93.2401	23.6504	-0.00866474	280.888	0.25019	0	15.986	1		578	104.769	25.0444	-0.00838591	271.59	0.139336	0	12.2281	1
961	31.7572	23.4187	-0.0107073	348.999	0.0670217	0	9.94808	1		581	20.0815	6.4512	-0.00903576	293.26	0.260782	0	6.14067	1
962	16.1274	24.5858	-0.00884594	286.93	0.0794077	0	11.2105	1		581	77.0403	20.5752	-0.00818451	264.875	0.109141	0	6.79043	1
962	97.8309	8.33775	-0.00915289	297.165	0.0912791	0	11.3882	1		583	14.6406	9.29801	-0.00790024	255.396	0.216449	0	6.14067	1
963	11.4861	14.3811	-0.00463239	146.428	0.130505	0	11.2105	1		584	46.5645	21.5997	-0.00763411	246.521	0.171808	0	4.71261	1
965	24.929	16.1841	-0.00214676	63.5445	0.335111	0	9.94808	1		584	70.1634	21.6412	-0.00749312	241.82	0.13147	0	6.959	1
967	86.6533	10.5178	-0.0107882	351.695	0.0800565	0	11.3882	1		585	120.76	12.7332	-0.00569903	181.996	0.246416	0	13.3384	1
969	57.7991	11.419	-0.00929508	301.907	0.0770641	0	21.6985	1		585	109.583	26.8714	-0.00842286	272.822	0.120223	0	10.7037	1
971	20.7932	27.0148	-0.00891001	289.067	0.21223	0	5.79955	1		586	67.4954	11.9055	-0.00933847	303.354	0.088332	0	10.0946	1
973	38.9866	22.2317	-0.00949895	308.705	0.198524	0	7.72114	1		586	46.7161	11.1258	-0.00663112	213.077	0.156816	0	10.4281	1
973	17.5009	22.2403	-0.00804832	260.333	0.279701	0	5.79955	1		587	79.6997	14.2359	-0.00715177	230.438	0.12073	0	10.3627	1
973	27.2385	6.83985	-0.00899645	291.949	0.0988533	0	18.2207	1		587	120.256	26.0621	-0.00764777	246.977	0.20414	0	9.73264	1
974	112.293	16.2482	-0.00878084	284.759	0.100882	0	36.9771	1		588	26.2764	12.6592	-0.0068397	220.031	0.115777	0	11.4122	1
978	53.0654	20.6559	-0.00799958	258.708	0.210749	0	9.26213	1		588	84.3382	26.7833	-0.00697798	224.643	0.194191	0	12.1319	1
978	45.6259	26.1732	-0.00917621	297.943	0.135751	0	7.72114	1		588	100.474	11.7318	-0.0403968	1339	0.103839	0	10.346	1
979	75.332	17.3544	-0.00886286	287.494	0.106547	0	22.51	1		588	35.5101	22.926	-0.00800563	258.91	0.237501	0	6.95473	1
979	11.2282	7.16092	-0.00933114	303.109	0.119711	0	39.3023	1		589	42.0002	20.4266	-0.0085156	275.915	0.204879	0	4.71261	1
985	110.975	6.27742	-0.00387508	121.176	0.264046	0	7.89221	1		590	73.0963	22.2222	-0.00828807	268.328	0.112509	0	10.3627	1
988	103.908	9.79216	-0.00905933	294.046	0.102225	0	7.89221	1		591	90.9147	15.6895	-0.0065625	210.788	0.310228	0	10.346	1
990	42.0669	25.6002	-0.0116798	381.425	0.165258	0	25.3762	1		592	62.7246	8.3036	-0.00913222	296.476	0.362775	0	10.3315	1
992	22.4426	9.51177	-0.00754316	243.489	0.211025	0	6.23027	1		592	117.93	16.6116	-0.00845262	273.815	0.198703	0	6.63941	1
994	16.291	8.52497	-0.00829104	268.427	0.169912	0	6.23027	1		592	50.7543	24.6147	-0.00650677	208.93	0.339746	0	9.70434	1
995	79.2617	24.6216	-0.0101843	331.558	0.236658	0	6.93598	1		593	101.136	24.5008	-0.011319	369.396	0.172897	0	12.7861	1
995	79.6114	17.6944	-0.0175062	575.71	0.103704	0	6.93598	1		594	26.0703	15.6159	-0.00971047	315.758	0.210546	0	10.3891	1
997	57.5866	14.342	-0.00862331	279.507	0.282771	0	6.38357	1		594	38.8617	24.0601	-0.0097528	317.17	0.193685	0	4.80131	1
998	60.7352	8.78897	-0.00820146	265.44	0.391181	0	6.38357	1		595	18.3002	27.0696	-0.00703202	226.445	0.183079	0	10.1945	1
999	103.554	18.7131	-0.00857413	277.867	0.173349	0	10.3592	1		596	33.7338	5.62691	-0.008091	261.756	0.137403	0	12.59	1
999	52.3178	26.5227	-0.0158015	518.866	0.0784857	0	13.2714	1		597	89.6469	12.6134	-0.00730832	235.658	0.148122	0	10.2156	1
1000	97.5313	27.1418	-0.00994519	323.585	0.119565	0	10.3592	1		597	32.3692	25.3987	-0.00781408	252.522	0.155153	0	6.6291	1
1004	72.961	26.2153	-0.00940002	305.406	0.101955	0	11.1208	1		597	76.1824	25.8493	-0.00780656	252.272	0.11957	0	11.5713	1
1005	84.669	8.61619	-0.0077482	250.326	0.10371	0	15.3985	1		597	59.4856	18.1142	-0.00666174	214.098	0.428763	0	5.15497	1
1005	21.2688	17.2111	-0.00749829	241.992	0.078163	0	15.9343	1		598	54.4159	17.1801	-0.00751871	242.673	0.405286	0	5.15497	1
1006	5.77561	20.9345	-0.00745936	240.694	0.165532	0	15.9343	1		599	99.0231	16.6685	-0.00821239	265.804	0.109725	0	10.2156	1
1006	83.8575	23.9933	-0.00806499	260.889	0.104745	0	11.1208	1		599	87.6605	24.3836	-0.00655124	210.413	0.277922	0	11.5713	1
1009	119.361	10.9103	-0.00703931	226.688	0.127243	0	24.9619	1		602	40.7098	11.2198	-0.00838254	271.478	0.0898962	0	8.52955	1
1010	40.1254	13.896	-0.0097301	316.413	0.0849352	0	12.6315	1		604	16.1134	15.3018	-0.00708202	228.112	0.156811	0	7.24807	1
1010	100.692	27.4802	-0.00898401	291.534	0.155314	0	14.9601	1		605	77.4027	16.0164	-0.00735979	237.374	0.157815	0	6.47986	1
1014	28.3483	9.32898	-0.00816518	264.23	0.130676	0	8.42962	1		607	47.1793	5.66116	-0.00603829	193.308	0.271402	0	8.52955	1
1015	115.638	26.8403	-0.00819968	265.38	0.106217	0	14.9601	1		608	18.1496	22.2579	-0.0130026	425.536	0.0854279	0	7.24807	1
1015	82.5702	16.7351	-0.00869376	281.856	0.0983126	0	21.0678	1		608	81.2813	10.8255	-0.00682394	219.506	0.233277	0	4.69953	1
1017	20.1216	11.1673	-0.0143894	471.777	0.155196	0	4.0236	1		608	90.2395	14.8092	-0.007671	247.752	0.133248	0	7.71604	1
1020	29.5497	12.1669	-0.0110129	359.19	0.16419	0	6.93048	1		609	119.184	13.1537	-0.00645473	207.195	0.317591	0	21.2807	1
1021	25.2054	17.5668	-0.00886731	287.643	0.288231	0	6.93048	1		610	32.9672	11.3291	-0.00813842	263.338	0.0790329	0	15.3006	1
1023	12.0951	12.2511	-0.0101824	331.496	0.0813845	0	11.7678	1		610	53.1255	26.871	-0.00851906	276.03	0.118264	0	7.43049	1
1023	17.152	22.877	-0.00845338	273.84	0.101334	0	9.64645	1		611	97.953	14.6102	-0.0072769	234.61	0.169562	0	5.34914	1
1024	66.4633	15.5729	-0.00859707	278.631	0.12	0	5.0535	1		611	11.5197	13.6118	-0.00672572	216.231	0.216397	0	6.07121	1
1026	28.0043	7.84029	-0.0091099	295.732	0.217155	0	10.1212	1		613	56.3357	5.59096	-0.00764937	247.03	0.100394	0	21.5209	1
1028	62.8982	11.9913	-0.00772682	249.613	0.138719	0	5.0535	1		613	29.1485	26.5687	-0.00693875	223.334	0.25358	0	7.15751	1
1031	11.1383	7.44687	-0.00820588	265.587	0.0928747	0	16.8706	1		615	12.7269	7.66182	-0.0115017	375.487	0.177856	0	6.07121	1
1033	39.6639	27.2164	-0.018026	593.041	0.0592594	0	13.543	1		615	102.706	17.0648	-0.00787992	254.718	0.11362	0	5.34914	1
1034	81.3176	13.2611	-0.00803138	259.768	0.117525	0	13.6227	1		617	103.969	8.51128	-0.00725586	233.909	0.24	0	8.6462	1
1037	100.842	18.878	-0.00908392	294.866	0.0925865	0	16.0311	1		618	32.7589	20.3885	-0.00921714	299.308	0.0903136	0	7.15751	1
1038	42.7729	14.0351	-0.00792291	256.151	0.136193	0	13.2853	1		619	117.031	15.2491	-0.00811751	262.641	0.104204	0	12.8803	1
1039	73.8932	24.6828	-0.00830628	268.935	0.14586	0	6.51003	1		619	75.7855	23.6987	-0.0088467	286.955	0.226566	0	9.21021	1
1040	19.4414	10.4158	-0.00921816	299.342	0.066859	0	19.219	1		620	78.029	9.58743	-0.00639776	205.295	0.144114	0	9.4368	1
1041	116.869	18.5049	-0.0220177	726.144	0.153439	0	16.0311	1		620	56.7641	12.0647	-0.00716446	230.861	0.102314	0	12.6161	1
1042	75.4183	18.354	-0.00944058	306.758	0.128106	0	6.51003	1		620	60.3288	24.1666	-0.00824462	266.879	0.0945675	0	12.6161	1
1046	43.495	23.4208	-0.00823168	266.448	0.394166	0	4.80835	1		621	104.558	18.461	-0.00677755	217.959	0.188374	0	9.96718	1
1047	35.0216	9.16223	-0.008506	275.595	0.0943781	0	9.95574	1		623	89.4451	8.83911	-0.00727738	234.626	0.265199	0	7.7437	1
1048	9.45539	6.68787	-0.0081564	263.937	0.302628	0	25.6857	1		624	23.9299	20.9334	-0.00781676	252.612	0.302906	0	5.29482	1
1048	41.8611	16.3968	-0.00739797	238.647	0.226676	0	5.96503	1		625	36.4722	21.9667	-0.00841309	272.497	0.214102	0	7.84918	1
1049	102.299	12.8097	-0.00956496	310.906	0.229107	0	5.82589	1		626	10.8437	11.7528	-0.00669254	215.125	0.24039	0	15.9853	1
1051	99.5948	19.7661	-0.00871355	282.515	0.240807	0	7.1411	1		627	50.1283	27.0038	-0.00902606	292.936	0.120971	0	10.7373	1
1052	96.4967	13.3321	-0.0090373	293.311	0.233811	0	5.82589	1		627	29.0241	19.4898	-0.0095053	308.917	0.198247	0	5.29482	1
1053	49.9446	21.0539	-0.00794787	256.984	0.255018	0	6.0464	1		628	113.624	14.414	-0.0087586	284.018	0.109999	0	24.8136	1
1055	90.5328	14.5563	-0.00841635	272.605	0.146511	0	6.08833	1		629	59.1354	16.8302	-0.00878207	284.8	0.124916	0	8.82643	1
1055	51.8526	26.7914	-0.00910908	295.705	0.173273	0	6.0464	1		631	62.0921	6.68399	-0.011638	380.033	0.130015	0	10.5683	1
1056	12.1411	24.5327	-0.00876002	284.065	0.0862926	0	10.1483	1		632	50.3268	16.2683	-0.0084675	274.311	0.0918753	0	8.82643	1
1059	22.0759	22.4619	-0.00778386	251.515	0.116955	0	10.1483	1		633	73.083	10.9097	-0.00891105	289.101	0.248648	0	11.7752	1
1061	85.6929	6.67044	-0.00773663	249.94	0.076701	0	20.3083	1		633	21.8245	22.3861	-0.00725632	233.924	0.0978829	0	10.6707	1
1062	121.173	11.5391	-0.0107896	351.741	0.119849	0	5.85566	1		634	80.034	24.0625	-0.0175245	576.318	0.112413	0	14.8766	1
1062	40.9395	6.91727	-0.00886244	287.48	0.237347	0	15.6193	1		635	109.296	9.97591	-0.0065967	211.929	0.202355	0	4.81509	1
1062	104.89	13.2958	-0.0088399	286.729	0.111109	0	16.3773	1		638	100.258	13.9289	-0.00724345	233.495	0.376832	0	5.69836	1
1065	5.90829	26.7494	-0.0109443	356.901	0.245367	0	13.7692	1		638	32.1726	19.782	-0.00883137	286.444	0.213543	0	5.62666	1
1066	119.706	5.87028	-0.0104308	339.776	0.157335	0	5.85566	1		638	118.306	27.4264	-0.00637156	204.421	0.35112	0	13.0858	1
1066	25.6039	9.88095	-0.0141798	464.79	0.0904886	0	12.1631	1		639	105.934	13.4227	-0.0081635	264.174	0.33766	0	4.81509	1
1066	51.735	19.761	-0.00712885	229.674	0.111778	0	16.7781	1		640	28.5532	15.4739	-0.00851466	275.884	0.374465	0	5.62666	1
1067	16.3192	17.7381	-0.00913404	296.537	0.103404	0	10.6508	1		641	53.4234	12.7361	-0.00723021	233.053	0.120599	0	11.6554	1
1068	87.6555	12.644	-0.00890281	288.827	0.0844303	0	32.7582	1		641	22.3136	15.2105	-0.00935114	303.776	0.169029	0	6.24517	1
1072	38.793	9.16674	-0.00917508	297.905	0.0976613	0	24.0529	1		642	66.1119	13.7599	-0.00771853	249.336	0.122684	0	8.4251	1
1072	12.1442	27.5365	-0.00620351	198.818	0.240848	0	10.6508	1		642	111.117	16.335	-0.00672531	216.217	0.319667	0	5.9448	1
1075	107.638	7.07246	-0.00733905	236.683	0.197566	0	7.11031	1		643	35.6023	14.114	-0.0086012	278.769	0.244253	0	6.62485	1
1075	99.6738	23.2175	-0.00889071	288.423	0.198609	0	4.53473	1		643	120.875	14.5952	-0.00558946	178.342	0.207909	0	9.91236	1
1076	79.3418	27.0766	-0.00685461	220.529	0.106583	0	20.5698	1		643	55.2048	24.2546	-0.00909206	295.137	0.127818	0	11.6554	1
1076	79.8811	6.51386	-0.00842611	272.931	0.0832455	0	20.5698	1		644	76.7497	9.84254	-0.00730095	235.412	0.254404	0	5.10627	1
1077	102.078	11.5039	-0.00745684	240.61	0.196779	0	7.11031	1		644	67.7582	22.0226	-0.00849512	275.232	0.104673	0	8.4251	1
1077	114.645	17.8793	-0.00736345	237.496	0.311725	0	5.04445	1		646	26.9978	9.70588	-0.00768417	248.191	0.213543	0	7.22797	1
1078	103.14	20.2932	-0.00817472	264.548	0.252693	0	4.53473	1		648	12.1207	24.4389	-0.00811437	262.536	0.0744143	0	12.7353	1
1080	110.615	14.845	-0.00803873	260.014	0.291287	0	5.04445	1		649	33.3056	20.9367	-0.00823747	266.641	0.104054	0	12.881	1
1082	8.57431	19.9284	-0.00901128	292.443	0.0685843	0	13.752	1		651	15.628	10.8166	-0.00688556	221.561	0.334243	0	6.00593	1
1083	89.6755	17.9892	-0.00945091	307.103	0.108863	0	9.2951	1		651	117.368	12.3587	-0.00678911	218.345	0.250907	0	4.68107	1
1083	94.0065	9.76481	-0.00624485	200.196	0.220053	0	9.2951	1		652	97.9713	10.4843	-0.00840746	272.309	0.0941578	0	11.2616	1
1085	21.9403	16.6931	-0.00865359	280.516	0.151404	0	13.7283	1		652	5.93688	13.3058	-0.00811664	262.611	0.365415	0	5.6951	1
1085	75.8963	19.9227	-0.0177085	582.453	0.0785794	0	6.72501	1		652	121.398	23.3467	-0.0070569	227.274	0.123709	0	7.94095	1
1087	106.4	12.9633	-0.0106377	346.677	0.14827	0	6.31927	1		653	21.6083	11.3708	-0.00962985	313.07	0.139211	0	6.00593	1
1087	35.5157	18.736	-0.0083523	270.47	0.0952529	0	13.7283	1		655	8.84815	18.2005	-0.00911622	295.943	0.182439	0	5.6951	1
1090	107.731	19.1409	-0.00912852	296.353	0.162035	0	6.31927	1		656	48.7623	24.414	-0.00746587	240.911	0.144223	0	10.7128	1
1090	75.9893	13.1983	-0.0109131	355.86	0.0739261	0	6.72501	1		656	120.908	15.421	-0.0052544	167.17	0.296575	0	4.68107	1
1094	30.1732	20.4594	-0.00955732	310.651	0.0754625	0	17.827	1		657	13.0776	7.55181	-0.00948854	308.358	0.0703547	0	9.17045	1
1094	74.3083	25.2837	-0.00936796	304.337	0.0879547	0	12.2018	1		657	100.914	21.3546	-0.00819769	265.314	0.0986159	0	7.72793	1
1095	42.5255	7.60546	-0.0081671	264.294	0.08984	0	17.827	1		658	115.827	23.9882	-0.00785945	254.035	0.119801	0	9.22252	1
1104	54.9153	20.4138	-0.00992313	322.849	0.080376	0	13.8546	1		659	64.3617	16.9147	-0.00723995	233.378	0.175114	0	5.71105	1
1107	80.0092	12.2559	-0.00730225	235.455	0.254	0	12.8117	1		662	57.4785	9.93145	-0.00627627	201.244	0.326238	0	5.14947	1
1107	55.1695	6.56161	-0.00838334	271.505	0.0807177	0	13.8546	1		662	53.7889	24.4351	-0.00825339	267.172	0.305802	0	5.76053	1
1108	97.1542	22.116	-0.00767264	247.806	0.113967	0	8.12285	1		662	106.888	26.2572	-0.00719519	231.885	0.123237	0	7.72793	1
1111	89.0712	21.3124	-0.00822053	266.076	0.0903696	0	8.12285	1		663	33.3802	15.5939	-0.00813473	263.215	0.104483	0	9.1138	1
1113	44.2833	27.2993	-0.00644817	206.976	0.147717	0	13.4792	1		663	69.6783	14.8292	-0.00762999	246.384	0.191427	0	5.71105	1
1114	39.6342	9.43977	-0.00955263	310.495	0.269069	0	5.85438	1		663	56.7997	19.524	-0.00858255	278.147	0.284794	0	5.76053	1
1115	33.993	7.87437	-0.0101475	330.33	0.264046	0	5.85438	1		663	19.1091	26.5714	-0.0084495	273.711	0.250968	0	6.31864	1
1117	9.081	23.9411	-0.00848391	274.858	0.0858705	0	13.6499	1		664	94.5925	18.7762	-0.00770649	248.935	0.101893	0	11.4853	1
1118	17.6725	13.3342	-0.0094075	305.655	0.275474	0	12.6641	1		665	62.6175	9.60318	-0.00788539	254.9	0.190134	0	5.14947	1
1118	81.8837	20.7612	-0.00984386	320.206	0.0962744	0	24.6215	1		665	8.15622	21.9843	-0.0139272	456.365	0.145171	0	11.8747	1
1120	50.3142	17.835	-0.00990871	322.368	0.250499	0	9.82114	1		667	120.238	10.9125	-0.00658634	211.583	0.129802	0	10.9948	1
1122	61.0241	7.68084	-0.00733946	236.696	0.119371	0	14.7583	1		667	42.3196	17.3685	-0.00639545	205.218	0.344237	0	6.69428	1
1123	25.9447	22.9233	-0.00891762	289.32	0.192263	0	12.6641	1		667	75.6066	23.0704	-0.00834654	270.277	0.305181	0	4.18347	1
1125	79.7342	22.7273	-0.00742185	239.444	0.109641	0	14.2024	1		669	102.231	10.1993	-0.00881651	285.949	0.0933334	0	11.4853	1
1128	81.4626	8.63038	-0.0068865	221.592	0.097512	0	14.2024	1		669	42.7162	24.051	-0.0076875	248.302	0.184494	0	6.69428	1
1129	96.402	7.82852	-0.00877113	284.436	0.253247	0	14.9609	1		670	113.812	19.8339	-0.00756789	244.313	0.10934	0	10.9948	1
1130	26.5537	22.5437	-0.00849532	275.238	0.0817866	0	13.9026	1		674	44.9369	7.23869	-0.006502	208.771	0.120373	0	13.2167	1
1134	119.851	7.31814	-0.00318564	98.186	0.171702	0	23.4548	1		675	89.0685	16.9515	-0.00663972	213.363	0.148539	0	8.28329	1
1141	91.8662	20.8212	-0.00695539	223.889	0.135107	0	20.0309	1		675	18.0989	5.71132	-0.00694405	223.511	0.347982	0	9.19197	1
1144	107.268	8.01441	-0.00806243	260.804	0.0970809	0	13.7508	1		675	79.1435	7.41385	-0.00678042	218.055	0.331261	0	6.7809	1
1146	39.4661	14.1292	-0.0179716	591.228	0.188497	0	10.5866	1		676	53.1544	22.288	-0.00812483	262.885	0.108634	0	14.1174	1
1148	56.9146	8.102	-0.00848095	274.759	0.131363	0	15.7663	1		676	109.206	26.9495	-0.00760987	245.713	0.100909	0	11.7089	1
1149	72.4007	21.2817	-0.00818123	264.765	0.117233	0	11.5243	1		678	12.5497	18.302	-0.00750422	242.19	0.151607	0	9.02579	1
1149	28.8795	14.123	-0.0088084	285.678	0.105599	0	10.5866	1		679	9.81726	9.69971	-0.00800554	258.907	0.136643	0	9.02579	1
1149	106.018	21.7083	-0.00794827	256.997	0.105716	0	13.7508	1		680	97.3174	17.706	-0.00782073	252.744	0.130595	0	8.28329	1
1153	72.5936	9.75905	-0.00881093	285.763	0.328801	0	11.5243	1		680	39.0573	21.5296	-0.0100647	327.572	0.192594	0	5.88023	1
1154	104.966	5.5149	-0.0153308	503.169	0.0909501	0	16.2275	1		681	24.7291	16.3398	-0.0130446	426.937	0.226292	0	10.9829	1
1154	86.2446	19.3551	-0.00794703	256.956	0.131318	0	13.9773	1		681	116.069	17.4628	-0.00744995	240.381	0.120392	0	10.7419	1
1157	44.0662	11.8081	-0.00884645	286.947	0.122587	0	19.4828	1		681	30.044	6.17106	-0.00785341	253.834	0.244764	0	11.474	1
1157	17.085	25.5684	-0.00883978	286.725	0.153368	0	20.7879	1		682	74.1015	5.93164	-0.00802759	259.642	0.10891	0	8.37882	1
1158	25.3251	6.48347	-0.00965355	313.86	0.0732216	0	19.4828	1		684	54.4869	12.6786	-0.00914136	296.781	0.223245	0	12.7768	1
1162	99.4378	24.8827	-0.00676597	217.573	0.359243	0	56.8943	1		685	116.355	6.72472	-0.00732032	236.058	0.122316	0	10.7419	1
1164	8.41824	9.77021	-0.0122481	400.374	0.0724146	0	15.5636	1		686	7.63026	18.3014	-0.00715798	230.645	0.318028	0	5.41008	1
1164	33.7407	23.8414	-0.0136255	446.306	0.075686	0	23.445	1		687	93.2938	25.0685	-0.0085495	277.045	0.22249	0	6.89159	1
1168	10.336	25.2152	-0.00859841	278.676	0.0861544	0	15.5636	1		688	105.609	15.3047	-0.00787893	254.685	0.184463	0	6.10712	1
1170	30.6461	15.5609	-0.00951758	309.326	0.0800143	0	21.7239	1		688	41.742	11.7774	-0.00815383	263.852	0.10216	0	10.104	1
1170	92.3242	18.152	-0.00951453	309.224	0.223887	0	5.32442	1		688	67.5091	15.8116	-0.00754538	243.563	0.109166	0	11.5304	1
1171	52.1626	12.566	-0.00908543	294.916	0.0801495	0	21.7239	1		688	8.03865	23.696	-0.00626656	200.92	0.328741	0	5.41008	1
1172	89.1	25.8102	-0.00738342	238.162	0.137617	0	8.30925	1		689	9.66078	13.1612	-0.00888916	288.371	0.167752	0	5.5267	1
1173	97.6443	18.3656	-0.0102575	334	0.15371	0	5.32442	1		690	26.4575	10.6784	-0.00889297	288.498	0.0889164	0	15.3239	1
1179	83.6234	14.7914	-0.00989102	321.779	0.0755837	0	29.6615	1		690	45.4202	21.188	-0.00830844	269.007	0.310191	0	10.104	1
1179	38.8702	16.4305	-0.00814964	263.712	0.103395	0	6.93997	1		691	103.803	21.1389	-0.00818846	265.006	0.155586	0	6.10712	1
1181	54.4824	20.3237	-0.00887387	287.862	0.138139	0	5.70868	1		694	88.0907	5.95965	-0.0120277	393.026	0.270459	0	10.7942	1
1183	37.22	23.1714	-0.00854608	276.931	0.17949	0	6.93997	1		694	109.467	9.42233	-0.00731091	235.744	0.32179	0	5.42586	1
1184	49.0693	22.1367	-0.0072833	234.823	0.213137	0	5.70868	1		696	11.7682	6.10959	-0.00766592	247.582	0.188791	0	4.11776	1
1189	36.9252	20.9223	-0.0097734	317.856	0.100532	0	7.40604	1		697	84.2587	16.0508	-0.00833084	269.754	0.286738	0	9.42999	1
1194	97.7662	20.5656	-0.00978235	318.155	0.095579	0	19.9049	1		697	76.763	22.5035	-0.0149713	491.18	0.092175	0	8.12903	1
1195	28.2146	12.0679	-0.0112031	365.529	0.0794836	0	64.565	1		697	35.8707	23.0451	-0.00740717	238.954	0.0985661	0	17.2914	1
1197	117.188	24.9239	-0.00881092	285.762	0.161532	0	17.3528	1		698	60.071	19.3833	-0.00954489	310.237	0.08972	0	12.5068	1
1200	91.3177	25.729	-0.00637485	204.531	0.145421	0	8.28717	1		698	104.643	11.906	-0.00709986	228.707	0.243063	0	5.42586	1
1200	118.595	7.62818	-0.00645242	207.118	0.270744	0	17.3528	1		699	42.0633	6.90064	-0.00852426	276.204	0.0784952	0	14.4436	1
1201	38.6677	19.2586	-0.00886569	287.589	0.0786496	0	30.1555	1		700	91.1238	9.58586	-0.0109805	358.107	0.337505	0	5.08073	1
1202	9.82287	10.4649	-0.00666928	214.349	0.0967147	0	21.7686	1		700	99.1709	15.5828	-0.00875479	283.891	0.242068	0	6.59258	1
1202	97.9423	9.39481	-0.00913731	296.646	0.108	0	17.6264	1		702	72.0725	15.8642	-0.00628842	201.649	0.343257	0	8.12903	1
1206	108.478	24.9922	-0.00940469	305.562	0.121917	0	18.8222	1		704	8.04422	18.4785	-0.00845367	273.85	0.27515	0	6.01772	1
1207	31.402	7.59939	-0.00858667	278.285	0.0841738	0	16.5011	1		704	14.0268	19.1278	-0.00836291	270.823	0.312075	0	6.01772	1
1207	33.1609	25.5615	-0.00668721	214.947	0.0973205	0	13.0266	1		705	56.4229	7.52461	-0.00826851	267.676	0.0859353	0	4.70875	1
1208	43.9703	18.2917	-0.00836559	270.913	0.0880249	0	13.0266	1		706	98.9267	12.8459	-0.00752173	242.774	0.119964	0	10.6668	1
1209	120.424	7.38398	-0.0103125	335.832	0.0954534	0	21.2782	1		706	107.029	19.7836	-0.00807358	261.176	0.115234	0	10.6668	1
1210	79.9357	16.3308	-0.00768518	248.224	0.112438	0	9.57905	1		706	96.4607	27.228	-0.00682641	219.588	0.164085	0	12.9272	1
1212	88.1557	11.1684	-0.00808693	261.621	0.111128	0	9.70668	1		708	110.731	6.678	-0.00700204	225.445	0.114116	0	11.5375	1
1214	74.1534	23.9677	-0.00860917	279.035	0.0846207	0	9.57905	1		708	78.5599	9.40717	-0.0103157	335.939	0.22101	0	4.5884	1
1216	119.082	26.0164	-0.0102474	333.663	0.100005	0	34.3061	1		710	60.9194	8.92232	-0.00674648	216.923	0.168523	0	4.70875	1
1217	29.5477	13.3794	-0.00933096	303.103	0.105869	0	10.6627	1		711	39.364	21.4309	-0.00800542	258.903	0.239649	0	6.34816	1
1217	39.0202	18.2747	-0.0163133	535.93	0.124768	0	8.69044	1		712	119.842	13.7571	-0.00596805	190.966	0.191715	0	7.60271	1
1217	33.164	24.6957	-0.00877501	284.565	0.284129	0	8.69044	1		712	108.981	25.0118	-0.00700847	225.659	0.303825	0	5.44664	1
1221	85.9424	8.43738	-0.00835734	270.638	0.112597	0	14.0699	1		713	35.4776	26.4504	-0.00839298	271.826	0.16034	0	6.34816	1
1223	73.3677	14.7492	-0.00901146	292.449	0.0788864	0	13.2169	1		714	117.263	6.60516	-0.00686808	220.978	0.161707	0	7.60271	1
1224	57.7655	17.3099	-0.0105617	344.142	0.0799359	0	7.91184	1		714	111.438	20.1507	-0.00834556	270.245	0.198244	0	5.44664	1
1227	81.9601	24.7919	-0.00853921	276.702	0.0789468	0	13.2169	1		716	45.3392	14.0647	-0.00650041	208.718	0.240942	0	6.24143	1
1228	61.1381	24.4669	-0.00699354	225.161	0.150067	0	7.91184	1		716	12.6146	27.1924	-0.00799228	258.465	0.185883	0	7.16228	1
1230	52.3431	6.41917	-0.00827842	268.006	0.112182	0	11.8735	1		718	50.0054	18.2098	-0.00791606	255.923	0.212135	0	6.24143	1
1231	32.2935	23.0379	-0.009898	322.011	0.0704291	0	26.0416	1		718	18.7173	23.4433	-0.00873212	283.135	0.141693	0	7.16228	1
1232	89.4549	11.947	-0.0146953	481.979	0.107329	0	7.95909	1		719	30.331	6.58271	-0.00843714	273.299	0.116418	0	11.4388	1
1233	81.7122	10.1035	-0.00869266	281.819	0.161285	0	7.95909	1		719	92.8917	11.8848	-0.00788863	255.008	0.105123	0	9.14499	1
1235	78.6187	25.2565	-0.00883538	286.578	0.0971943	0	5.72984	1		721	117.673	9.46909	-0.00737469	237.871	0.156739	0	9.63994	1
1238	48.8436	21.0556	-0.0100014	325.458	0.0943239	0	7.78542	1		721	95.7503	25.8418	-0.00813568	263.246	0.120656	0	9.48287	1
1238	64.7629	14.1576	-0.00296639	90.875	0.326737	0	10.5455	1		722	17.1621	10.9275	-0.00520782	165.616	0.165762	0	10.1682	1
1239	71.0361	5.68085	-0.00877342	284.512	0.216243	0	7.21181	1		722	102.023	9.6592	-0.00572944	183.01	0.387222	0	4.19779	1
1239	17.479	12.1968	-0.0157045	515.63	0.0641134	0	7.85849	1		723	30.2393	18.0211	-0.00872762	282.985	0.0793848	0	11.4388	1
1239	81.7273	20.4432	-0.00762763	246.305	0.105826	0	5.72984	1		724	119.68	26.1267	-0.00943713	306.643	0.270782	0	9.9009	1
1240	78.2109	6.40988	-0.0154229	506.242	0.0999195	0	7.21181	1		724	101.823	13.8522	-0.00643552	206.554	0.470866	0	4.19779	1
1241	48.2642	13.2918	-0.00926995	301.069	0.0796494	0	7.78542	1		725	113.686	18.2462	-0.00669723	215.281	0.157152	0	6.72914	1
1243	9.62729	12.5243	-0.00843437	273.206	0.0876065	0	7.85849	1		725	102.572	19.2552	-0.00771895	249.35	0.310931	0	5.45479	1
1243	121.263	13.0185	-0.0162176	532.741	0.0834779	0	7.74311	1		725	40.0238	26.9117	-0.00744952	240.366	0.109552	0	12.5346	1
1245	35.1476	24.5602	-0.00870066	282.086	0.186832	0	6.58896	1		725	8.1617	6.19604	-0.00717302	231.146	0.157196	0	10.1682	1
1245	104.412	26.4466	-0.00961253	312.492	0.166712	0	6.49289	1		726	83.7871	24.5353	-0.00931304	302.506	0.2507	0	6.39953	1
1246	92.1216	13.4434	-0.0070977	228.635	0.112	0	14.7844	1		727	52.4809	25.5197	-0.00766637	247.597	0.0913738	0	12.5346	1
1246	110.904	26.3558	-0.00759855	245.336	0.394311	0	6.49289	1		727	77.8347	26.8855	-0.00872606	282.933	0.240307	0	6.39953	1
1247	113.527	13.361	-0.00928924	301.712	0.132424	0	7.7039	1		729	56.7594	8.56557	-0.013271	434.484	0.085728	0	12.1844	1
1247	5.40174	22.5503	-0.00503862	159.974	0.405386	0	10.3481	1		730	113.085	24.9485	-0.00672127	216.083	0.208853	0	6.72914	1
1249	106.556	16.6404	-0.00898111	291.437	0.178862	0	5.27603	1		732	105.91	22.1216	-0.00785314	253.825	0.13264	0	7.71216	1
1251	14.0941	16.9354	-0.0245898	811.912	0.0564839	0	10.3481	1		733	100.671	5.96557	-0.00763889	246.681	0.114606	0	16.9841	1
1252	118.777	19.3434	-0.00994058	323.431	0.3253	0	6.05157	1		733	120.132	23.4914	-0.00765164	247.106	0.243595	0	7.19596	1
1253	94.1455	12.2041	-0.00904306	293.503	0.0891478	0	12.3127	1		734	12.2075	15.9778	-0.00571756	182.613	0.119376	0	39.8137	1
1253	117.73	13.383	-0.0109709	357.786	0.247953	0	6.05157	1		738	51.6905	21.0985	-0.00759538	245.23	0.110228	0	15.0392	1
1255	110.986	13.7848	-0.0102748	334.577	0.273562	0	6.75634	1		739	100.335	21.3573	-0.00822131	266.102	0.10903	0	12.9098	1
1256	105.995	8.85899	-0.0101726	331.167	0.257477	0	7.01211	1		739	113.317	15.3699	-0.00911318	295.841	0.160043	0	6.84167	1
1257	86.8054	26.9118	-0.0100696	327.735	0.0928502	0	15.563	1		739	65.6966	15.6206	-0.00673826	216.649	0.187894	0	7.41341	1
1259	64.8081	8.79247	-0.00875391	283.861	0.111253	0	28.499	1		741	116.998	8.8513	-0.00734175	236.773	0.218882	0	7.48589	1
1262	102.027	23.6681	-0.00872371	282.854	0.0951985	0	15.563	1		741	35.9382	14.8582	-0.00911646	295.951	0.0767004	0	9.7152	1
1265	72.6615	21.7583	-0.0166478	547.084	0.0714022	0	5.99655	1		741	77.4408	22.0115	-0.0152736	501.262	0.0941942	0	13.3705	1
1265	47.7081	23.0495	-0.00799399	258.522	0.24837	0	5.76009	1		742	97.587	8.74328	-0.00699929	225.353	0.0978664	0	10.1343	1
1267	50.1249	13.2757	-0.00839047	271.742	0.112887	0	10.0682	1		742	114.197	22.1548	-0.00804335	260.168	0.148794	0	6.84167	1
1268	98.0065	6.1857	-0.00776772	250.977	0.112051	0	13.3563	1		744	58.3518	16.6266	-0.00838487	271.556	0.171264	0	5.32757	1
1268	42.0303	22.0793	-0.0099171	322.648	0.157887	0	5.76009	1		745	30.3847	6.88681	-0.00942013	306.077	0.162276	0	9.7152	1
1270	66.7138	22.5216	-0.00984381	320.204	0.087999	0	5.99655	1		746	107.54	6.83296	-0.00657063	211.059	0.1396	0	9.67093	1
1272	119.938	25.4364	-0.0129241	422.919	0.098206	0	17.4277	1		747	57.4707	11.3724	-0.00761505	245.886	0.203592	0	5.32757	1
1273	74.1248	12.0202	-0.00987551	321.261	0.0780853	0	10.4968	1		747	95.3629	20.1859	-0.00767879	248.011	0.1816	0	9.90941	1
1274	36.5279	9.89676	-0.0085273	276.305	0.119444	0	6.44622	1		752	109.705	10.0355	-0.00694665	223.598	0.0939293	0	14.6649	1
1277	22.6927	6.11267	-0.0149938	491.932	0.0599298	0	14.3434	1		753	36.0307	8.48447	-0.00825164	267.113	0.0941241	0	15.4675	1
1277	63.6327	12.3326	-0.0151435	496.924	0.07745	0	9.25348	1		753	58.9056	7.7789	-0.00393791	123.271	0.315448	0	17.6897	1
1278	41.888	13.4777	-0.0102559	333.947	0.0993424	0	6.44622	1		756	86.9613	13.5133	-0.00803167	259.778	0.139387	0	7.57815	1
1278	61.2526	26.1262	-0.00832435	269.537	0.263025	0	5.48369	1		756	37.4464	23.887	-0.0124747	407.932	0.0893354	0	15.4322	1
1278	53.0132	10.9528	-0.00811133	262.434	0.120259	0	10.7088	1		757	22.3241	20.8103	-0.0087312	283.104	0.141335	0	12.0702	1
1280	59.9176	20.8075	-0.00828068	268.081	0.279447	0	5.48369	1		758	16.8194	10.0684	-0.00795325	257.163	0.0929757	0	5.68038	1
1282	26.4947	23.3917	-0.00699685	225.272	0.101909	0	11.3504	1		759	91.8072	19.3397	-0.00704913	227.015	0.129827	0	7.57815	1
1284	27.7387	12.1097	-0.00812596	262.922	0.10631	0	11.3504	1		760	45.7226	5.62914	-0.00675134	217.085	0.159449	0	4.8373	1
1286	90.1121	19.9219	-0.00884938	287.045	0.139834	0	18.8296	1		762	45.454	13.6149	-0.00863561	279.917	0.212983	0	7.99024	1
1289	117.482	25.0806	-0.00872194	282.795	0.129864	0	13.1034	1		762	9.63871	19.9527	-0.00714916	230.351	0.28927	0	12.2173	1
1291	108.439	15.598	-0.016258	534.088	0.0788451	0	13.1034	1		763	21.2633	6.53019	-0.00710569	228.901	0.159434	0	5.68038	1
1291	12.7366	23.3996	-0.00756109	244.086	0.123001	0	27.3839	1		764	64.6889	13.7847	-0.00792259	256.141	0.0827453	0	11.7848	1
1292	38.5507	14.2611	-0.0085922	278.469	0.083718	0	21.2711	1		765	50.5579	5.4927	-0.0124774	408.022	0.101172	0	4.8373	1
1297	20.7928	25.9708	-0.0123526	403.86	0.0666417	0	21.2711	1		765	102.525	10.667	-0.00672099	216.073	0.107213	0	17.8857	1
1298	89.3953	12.4762	-0.0176562	580.71	0.0785466	0	13.7815	1		765	115.2	24.9173	-0.00832959	269.712	0.198484	0	19.0719	1
1300	88.2486	26.2099	-0.00855198	277.128	0.105657	0	13.7815	1		766	34.3198	21.9198	-0.00886631	287.609	0.173562	0	13.8904	1
1303	40.9267	17.1777	-0.00874136	283.443	0.0844112	0	12.8716	1		767	74.9798	8.04188	-0.00761519	245.891	0.169354	0	11.7848	1
1304	17.204	8.66059	-0.00845916	274.033	0.0855017	0	8.97699	1		769	91.2123	24.5208	-0.00778456	251.538	0.167125	0	4.82055	1
1304	29.702	10.8783	-0.00792971	256.378	0.0773551	0	12.6932	1		770	81.9541	19.582	-0.00698575	224.901	0.103622	0	10.4931	1
1307	117.884	6.43839	-0.010029	326.379	0.086437	0	6.15405	1		771	62.8699	14.8494	-0.00838319	271.5	0.0817175	0	6.68658	1
1307	66.9773	6.81184	-0.00923767	299.993	0.113896	0	21.1721	1		771	104.255	27.2177	-0.0065951	211.875	0.268851	0	10.8029	1
1308	90.8043	10.0251	-0.00928791	301.668	0.115175	0	15.4853	1		772	6.11681	12.227	-0.00593666	189.92	0.393069	0	15.4028	1
1308	14.1846	17.1146	-0.00845831	274.004	0.0778354	0	8.97699	1		774	95.0366	21.5861	-0.00747726	241.291	0.153245	0	4.82055	1
1311	82.8698	25.2976	-0.00836395	270.858	0.123414	0	17.2107	1		775	21.3959	10.2789	-0.00841777	272.653	0.26108	0	5.81437	1
1312	111.755	5.89155	-0.00976764	317.664	0.202134	0	6.15405	1		776	56.4196	13.0874	-0.00836917	271.032	0.0847539	0	6.68658	1
1312	59.3743	26.5717	-0.00876512	284.235	0.100137	0	13.1057	1		778	31.7939	14.3422	-0.00743828	239.991	0.227495	0	5.54756	1
1314	55.7462	9.21456	-0.0137902	451.799	0.0765848	0	5.70174	1		778	107.733	14.5693	-0.00729345	235.162	0.160896	0	10.219	1
1315	47.7793	20.463	-0.0133848	438.281	0.0828414	0	9.12179	1		779	14.9446	14.4028	-0.014525	476.301	0.114471	0	7.65683	1
1318	72.7366	23.8254	-0.00760723	245.625	0.198186	0	15.2448	1		779	107.387	24.7825	-0.00698967	225.032	0.145087	0	10.219	1
1318	54.9811	14.8647	-0.00950796	309.005	0.17854	0	5.70174	1		780	31.5752	20.945	-0.00920331	298.847	0.311017	0	4.91184	1
1322	80.2084	6.36378	-0.00887483	287.894	0.0796159	0	17.0169	1		782	98.36	10.0726	-0.00775086	250.414	0.1195	0	10.3962	1
1323	87.8159	21.5854	-0.00995584	323.94	0.109368	0	6.16012	1		782	117.011	19.5568	-0.0122523	400.514	0.0968855	0	10.5334	1
1323	106.151	26.2762	-0.00965732	313.986	0.186541	0	18.9261	1		784	49.3962	25.0288	-0.00951021	309.08	0.0998531	0	18.283	1
1324	51.1815	16.8222	-0.00936269	304.161	0.0787875	0	11.4072	1		784	32.3918	16.1015	-0.0109708	357.783	0.111609	0	4.91184	1
1325	32.7474	14.7455	0.0023542	-70.4615	0.373187	0	16.7824	1		785	75.8627	18.1798	-0.00734806	236.983	0.0966882	0	8.13914	1
1327	80.3296	24.4899	-0.00899295	291.832	0.152646	0	8.03002	1		788	76.9292	26.2488	-0.00842058	272.746	0.101495	0	8.13914	1
1328	84.767	16.2328	-0.00714498	230.211	0.427488	0	4.13169	1		790	12.9942	9.76829	-0.00768801	248.319	0.0744218	0	11.7407	1
1329	99.11	24.1583	-0.0093696	304.392	0.0851357	0	16.3871	1		790	27.7244	17.6786	-0.00881852	286.016	0.244699	0	5.52785	1
1329	86.4554	12.4618	-0.00634023	203.377	0.376733	0	4.13169	1		791	99.0961	15.8704	-0.00783589	253.25	0.178691	0	7.10613	1
1331	48.4333	13.3039	-0.00908837	295.014	0.0896884	0	33.8009	1		791	40.2519	22.525	-0.00734383	236.842	0.167246	0	9.62057	1
1337	74.1518	21.7852	-0.0176633	580.946	0.0987237	0	17.5964	1		791	117.047	25.8602	-0.00680083	218.735	0.142743	0	15.609	1
1337	55.4	25.5571	-0.00929811	302.008	0.0898659	0	19.1273	1		792	31.4148	7.82079	-0.00840553	272.245	0.243673	0	7.58371	1
1337	88.6401	11.7991	-0.0138007	452.147	0.0856672	0	17.5964	1		793	104.904	11.7755	-0.00737941	238.028	0.260455	0	7.04945	1
1345	67.7522	6.73408	-0.00912249	296.152	0.0829008	0	13.1196	1		793	24.1343	13.4753	-0.00884759	286.985	0.175	0	5.52785	1
1346	97.0708	5.85495	-0.00983406	319.879	0.0881906	0	16.2388	1		794	111.922	11.1163	-0.00854482	276.889	0.155396	0	7.04945	1
1346	80.8698	6.96253	-0.00832081	269.419	0.0978871	0	13.1196	1		794	35.8585	13.9662	-0.00673128	216.416	0.275432	0	7.58371	1
1349	119.815	12.9237	-0.00804155	260.108	0.111303	0	8.04514	1		796	5.90326	14.8711	-0.00641547	205.885	0.107345	0	10.072	1
1350	19.8206	16.0234	-0.00752964	243.038	0.111001	0	11.6482	1		798	82.0686	5.6927	-0.00717796	231.311	0.111098	0	9.47331	1
1350	53.2012	10.1569	-0.00983881	320.038	0.100436	0	10.922	1		798	98.9605	5.86783	-0.00554762	176.947	0.350978	0	8.37999	1
1351	48.5781	20.0522	-0.0114917	375.152	0.0820949	0	10.922	1		798	53.7326	24.093	-0.0090035	292.184	0.0992083	0	12.4382	1
1351	29.4079	22.639	-0.00959798	312.007	0.089715	0	11.6482	1		800	48.4346	12.8395	-0.00684006	220.044	0.191053	0	10.3719	1
1354	118.109	20.7858	-0.00971037	315.755	0.157297	0	8.04514	1		801	90.4801	10.0505	-0.00650092	208.735	0.146458	0	9.45574	1
1358	71.2834	20.2972	-0.00796335	257.5	0.0916569	0	11.2045	1		802	35.3331	23.6251	-0.00781806	252.655	0.0978621	0	16.9699	1
1359	72.7965	9.19528	0.00225365	-67.1086	0.303208	0	11.2045	1		803	74.5647	15.0954	-0.0104227	339.507	0.30921	0	6.27408	1
1360	29.7991	20.4719	-0.00898707	291.636	0.194374	0	11.6335	1		804	22.4462	6.34911	-0.00894216	290.139	0.0733269	0	9.01589	1
1360	88.289	17.4924	-0.00863396	279.862	0.335709	0	6.09185	1		804	7.06994	16.7737	-0.0097073	315.652	0.072304	0	8.92398	1
1361	40.6081	24.7734	-0.00964073	313.432	0.115123	0	11.6335	1		805	70.2253	19.6267	-0.0103036	335.535	0.239101	0	5.64732	1
1361	85.9114	11.8838	-0.00975388	317.206	0.239378	0	6.09185	1		805	118.019	17.403	-0.00830705	268.961	0.0965192	0	22.8587	1
1364	9.33126	16.8112	-0.00824024	266.733	0.0859806	0	20.7926	1		805	14.4376	25.367	-0.00706799	227.644	0.218076	0	7.89459	1
1368	71.1462	10.4672	-0.00833772	269.984	0.106021	0	18.9234	1		808	64.0997	10.13	-0.00830943	269.04	0.295269	0	6.45495	1
1369	88.6843	23.0245	-0.00833619	269.933	0.163582	0	7.59663	1		808	63.6558	18.8728	-0.00553185	176.421	0.381913	0	6.61262	1
1371	104.902	9.69188	-0.00990461	322.232	0.0918185	0	12.6751	1		808	72.6328	24.7352	-0.00874724	283.639	0.182927	0	5.64732	1
1371	62.7347	27.4184	-0.0102442	333.557	0.0888751	0	18.9234	1		811	45.5392	13.7687	-0.00819926	265.367	0.0931489	0	7.73866	1
1373	92.7569	16.6118	-0.0138713	454.503	0.182691	0	7.59663	1		811	68.9202	14.4228	-0.0108446	353.577	0.180136	0	6.45495	1
1375	86.1198	9.67058	-0.00937754	304.657	0.145462	0	9.60376	1		812	106.479	16.2209	-0.0122898	401.765	0.226673	0	7.66359	1
1375	106.967	22.1976	-0.00942712	306.31	0.0984942	0	12.6751	1		814	7.75048	7.9286	-0.00784533	253.564	0.141113	0	20.6003	1
1375	27.2628	25.1741	-0.00942099	306.105	0.132109	0	15.9933	1		815	53.0749	15.5295	-0.00647414	207.842	0.121039	0	7.73866	1
1376	40.7855	16.6345	-0.00959897	312.04	0.080672	0	15.9933	1		816	79.4949	27.2725	-0.00922323	299.511	0.164109	0	16.6415	1
1377	92.389	26.4352	-0.00872783	282.992	0.195895	0	9.83032	1		818	114.266	21.7853	-0.00747092	241.08	0.115394	0	14.7991	1
1380	6.96724	21.0649	-0.00914685	296.964	0.161767	0	8.82495	1		819	51.1245	23.7842	-0.00717481	231.206	0.136042	0	8.48203	1
1381	103.946	11.7254	-0.00862597	279.595	0.110386	0	11.6424	1		821	16.8684	15.538	-0.00763468	246.54	0.098534	0	5.56494	1
1382	10.3928	12.9319	-0.018558	610.78	0.0601972	0	8.3455	1		823	99.6351	19.562	-0.0083457	270.25	0.2006	0	6.35489	1
1384	93.8724	17.5624	-0.00883498	286.565	0.10973	0	11.6424	1		824	67.4176	21.7012	-0.0120229	392.868	0.103434	0	12.8808	1
1384	20.1235	27.1265	-0.00835909	270.696	0.248699	0	4.86003	1		825	34.0582	14.7082	-0.00756018	244.056	0.0887137	0	9.85257	1
1386	15.3411	6.21165	-0.00856225	277.47	0.117757	0	8.3455	1		826	21.4802	18.6525	-0.00779625	251.928	0.134078	0	5.56494	1
1388	72.4771	8.2829	-0.00896745	290.982	0.0995381	0	23.3209	1		826	80.1057	23.9212	-0.0055059	175.556	0.112639	0	12.8808	1
1388	107.946	19.8811	-0.00899601	291.934	0.10085	0	14.2635	1		827	96.1576	14.243	-0.00886687	287.628	0.103467	0	6.35489	1
1388	15.6736	25.1724	-0.0141754	464.641	0.0958858	0	4.86003	1		829	29.6957	5.87405	-0.00801506	259.224	0.10222	0	9.85257	1
1390	46.2671	14.7871	-0.0152284	499.756	0.0675357	0	16.4689	1		834	16.8168	14.2775	-0.0075475	243.633	0.211809	0	12.561	1
1390	56.9772	27.2978	-0.00911873	296.026	0.0994452	0	16.4689	1		835	49.5311	13.7886	-0.00707957	228.03	0.0917946	0	10.0656	1
1396	93.6849	6.44355	-0.0133361	436.657	0.0784021	0	13.2712	1		835	87.9274	24.0309	-0.00639423	205.177	0.137188	0	12.1863	1
1397	97.5729	19.1324	-0.0127063	415.653	0.0954378	0	13.2712	1		836	29.2998	15.6752	-0.00725101	233.747	0.108802	0	12.561	1
1397	83.4403	23.9911	-0.00829995	268.724	0.213006	0	9.04466	1		836	95.9142	5.76736	-0.00782639	252.933	0.113902	0	11.3093	1
1398	63.669	6.45087	-0.00938831	305.016	0.296496	0	5.96127	1		836	62.938	15.5947	-0.0136511	447.161	0.0867968	0	5.90322	1
1399	75.8213	19.117	-0.00800665	258.944	0.253061	0	8.72204	1		836	113.305	22.6298	-0.00741699	239.281	0.16181	0	10.3617	1
1401	29.8922	12.1403	-0.0102477	333.673	0.0817991	0	16.7849	1		837	5.71404	22.0483	-0.00860747	278.978	0.0836483	0	13.5519	1
1402	111.286	24.5032	-0.00912888	296.365	0.0940407	0	14.727	1		837	43.912	27.2449	-0.00816175	264.116	0.106936	0	8.96568	1
1402	39.9117	25.6066	-0.00677664	217.929	0.0952994	0	16.7849	1		838	103.43	14.218	-0.00633664	203.257	0.163528	0	8.36075	1
1403	5.93777	14.0155	-0.0133837	438.242	0.0626933	0	17.1911	1		839	41.915	7.20748	-0.00838791	271.657	0.0857798	0	7.21517	1
1407	99.7096	7.5275	-0.00952086	309.435	0.0941986	0	20.547	1		841	62.1235	21.4414	-0.00812161	262.777	0.163696	0	5.90322	1
1407	19.7138	24.2991	-0.0101566	330.634	0.082875	0	9.45687	1		842	107.789	7.08343	-0.00611872	195.99	0.447208	0	5.88225	1
1410	12.2033	18.5524	-0.00902176	292.793	0.0701552	0	6.59452	1		842	50.5729	21.2437	-0.00996992	324.41	0.174847	0	8.96568	1
1412	59.4369	23.7769	-0.0083058	268.919	0.133468	0	25.4488	1		843	18.203	22.5025	-0.00693457	223.195	0.113562	0	16.0792	1
1414	38.6113	9.15039	-0.00889852	288.683	0.0760152	0	25.4488	1		844	47.8977	11.2407	-0.00750545	242.231	0.119391	0	7.21517	1
1414	111.63	25.4862	-0.00985731	320.655	0.0904552	0	52.2214	1		847	38.1617	10.199	-0.0080651	260.893	0.101727	0	9.79155	1
1415	5.8504	16.7837	-0.0116578	380.691	0.0724466	0	6.59452	1		847	62.8618	24.2579	-0.00752053	242.734	0.10836	0	7.87678	1
1420	44.7844	11.6608	-0.00926907	301.04	0.0827189	0	15.5537	1		848	26.1498	8.52439	-0.00869137	281.776	0.171821	0	12.128	1
1420	68.6124	24.8527	-0.0103036	335.537	0.101948	0	20.5544	1		848	56.2905	10.8341	-0.00680554	218.893	0.109099	0	8.4027	1
1421	59.442	6.45746	-0.00785188	253.783	0.118918	0	15.5537	1		848	111.299	11.9971	-0.00805973	260.714	0.103386	0	16.2462	1
1424	88.5409	14.2807	-0.00817436	264.536	0.112101	0	11.37	1		849	78.9248	10.7297	-0.0124571	407.345	0.103104	0	4.17041	1
1425	98.8155	23.7977	-0.009359	304.038	0.251253	0	6.43057	1		850	77.3776	20.2782	-0.0080925	261.807	0.167478	0	7.54911	1
1425	92.7653	25.9767	-0.00894535	290.245	0.272292	0	6.43057	1		850	102.926	25.9195	-0.00637135	204.414	0.18286	0	9.27221	1
1428	85.6961	25.2891	-0.00836794	270.991	0.122066	0	7.10262	1		851	55.1381	22.7128	-0.00797381	257.849	0.0988967	0	7.87678	1
1429	75.4823	11.4462	-0.00712992	229.709	0.163004	0	13.3627	1		851	7.95898	19.1047	-0.00797943	258.036	0.204788	0	6.40792	1
1431	41.5007	12.5493	-0.00863957	280.049	0.084948	0	15.7418	1		854	9.26981	25.3771	-0.0108472	353.662	0.105966	0	6.40792	1
1432	60.3388	17.9468	-0.00670687	215.602	0.0808664	0	13.2718	1		854	75.4186	12.9877	-0.00689514	221.88	0.19059	0	4.17041	1
1432	15.6164	20.3078	-0.0157461	517.019	0.0771397	0	7.8901	1		854	93.7227	27.0446	-0.00649432	208.515	0.23811	0	9.27221	1
1432	96.4359	19.4972	-0.00845005	273.729	0.122468	0	12.202	1		856	24.4916	8.50653	-0.00995373	323.87	0.208885	0	9.43382	1
1435	9.62908	25.4465	-0.00711786	229.307	0.352554	0	7.8901	1		857	113.251	13.5849	-0.0068051	218.878	0.160666	0	10.338	1
1436	119.672	19.9226	-0.00936059	304.091	0.127484	0	10.9716	1		857	38.2463	9.52732	-0.00715229	230.455	0.0832508	0	13.7925	1
1436	48.7402	26.5277	-0.00991534	322.59	0.07736	0	14.4277	1		858	53.8755	8.7708	-0.0125957	411.968	0.070515	0	15.6475	1
1436	108.719	20.5533	-0.00709863	228.666	0.159766	0	9.58637	1		858	74.6258	7.89762	-0.00678982	218.368	0.215678	0	5.15148	1
1437	42.305	7.68401	-0.0138016	452.178	0.128196	0	19.9122	1		859	104.138	18.4647	-0.00794074	256.746	0.0883912	0	10.338	1
1437	72.1902	11.9729	-0.00854386	276.857	0.0843528	0	13.2718	1		859	44.4694	24.727	-0.00722029	232.722	0.112508	0	10.3292	1
1438	99.2488	19.0634	-0.00974834	317.021	0.115615	0	9.58637	1		859	91.6482	16.6364	-0.00719236	231.791	0.151479	0	8.58918	1
1443	114.875	6.91069	-0.0100359	326.609	0.103837	0	19.7954	1		859	27.9712	25.9512	-0.00794392	256.852	0.105426	0	6.44175	1
1444	56.7013	25.1395	-0.00840894	272.358	0.0867898	0	29.7692	1		860	83.186	18.1081	-0.00751978	242.709	0.113698	0	8.58918	1
1448	15.0368	20.0223	-0.00798066	258.077	0.169999	0	12.2232	1		863	34.3543	26.8188	-0.00862765	279.651	0.130434	0	6.44175	1
1449	27.0967	22.0133	-0.0104405	340.102	0.309039	0	6.35713	1		865	51.5159	9.46556	-0.00815722	263.964	0.183749	0	7.53243	1
1451	40.3859	6.05536	-0.00968902	315.043	0.0769291	0	14.6041	1		866	45.0518	5.59867	-0.00797142	257.769	0.238958	0	7.53243	1
1451	30.0732	16.396	-0.00983186	319.806	0.217562	0	6.35713	1		866	37.1286	20.1472	-0.00742999	239.715	0.223472	0	7.22538	1
1454	59.8371	10.7045	-0.00756015	244.055	0.111073	0	4.3201	1		868	116.885	7.24903	-0.0104909	341.783	0.179675	0	15.2186	1
1455	13.502	24.7824	-0.00870152	282.114	0.240195	0	10.8792	1		868	18.5887	21.137	-0.00795492	257.219	0.196272	0	14.3087	1
1456	6.84131	13.3434	-0.00875264	283.819	0.11302	0	13.2369	1		868	116.277	27.0978	-0.00635725	203.944	0.322698	0	17.1428	1
1457	84.6663	7.8143	-0.0100791	328.05	0.0883995	0	14.533	1		869	103.502	14.4951	-0.0076735	247.835	0.194042	0	6.33451	1
1458	33.5385	19.6588	-0.0129862	424.987	0.0738906	0	11.9405	1		872	100.613	20.1323	-0.00762631	246.261	0.149365	0	6.33451	1
1459	43.2909	8.52317	-0.00954157	310.126	0.0942082	0	14.8024	1		874	56.5596	7.24579	-0.00779282	251.813	0.193839	0	13.246	1
1459	58.467	14.8016	-0.00262252	79.4087	0.265396	0	4.3201	1		875	15.8912	7.74502	-0.00495183	157.08	0.206834	0	30.3382	1
1460	24.1462	27.0317	-0.00968788	315.005	0.160887	0	10.8792	1		877	105.449	15.4338	-0.00708562	228.232	0.127101	0	6.74238	1
1462	87.6894	22.0294	-0.0103071	335.654	0.154095	0	6.91128	1		877	89.6078	7.94295	-0.00847137	274.44	0.180106	0	9.23417	1
1462	100.753	11.2348	-0.00678193	218.105	0.123808	0	14.9375	1		877	45.4701	14.4901	-0.00849036	275.073	0.0863285	0	6.20747	1
1464	76.4623	9.64496	-0.00728751	234.964	0.120222	0	11.3765	1		879	94.7741	15.5966	-0.0073182	235.987	0.196932	0	5.99072	1
1465	86.3642	15.2463	-0.0149543	490.613	0.0809425	0	6.91128	1		881	60.3556	17.9276	-0.0092622	300.81	0.196104	0	8.29929	1
1467	11.9389	14.0447	-0.00874673	283.622	0.0819296	0	22.4329	1		882	82.388	17.52	-0.00901273	292.492	0.243411	0	6.35893	1
1470	43.953	8.45367	-0.00782696	252.952	0.121346	0	8.14044	1		882	46.2856	20.6438	-0.00771993	249.383	0.153175	0	6.20747	1
1471	30.3821	26.8151	-0.00777296	251.151	0.101942	0	7.37036	1		882	88.7466	17.4594	-0.0082896	268.379	0.408808	0	5.92417	1
1472	52.2914	6.60534	-0.0149548	490.632	0.119278	0	4.00191	1		883	115.433	22.6913	-0.00611862	195.987	0.252837	0	15.6058	1
1472	37.4728	19.3896	-0.0080794	261.37	0.159891	0	4.14406	1		883	82.7992	24.9145	-0.0095791	311.378	0.188956	0	7.40592	1
1475	51.8113	10.5783	-0.00645667	207.259	0.397235	0	4.00191	1		883	68.5871	18.9863	-0.00765553	247.236	0.288518	0	8.29929	1
1476	36.9661	23.5025	-0.00706139	227.424	0.160574	0	4.14406	1		884	98.0801	9.6129	-0.00855906	277.364	0.0993475	0	6.83628	1
1478	73.8035	18.4832	-0.00875146	283.78	0.0880623	0	13.9552	1		884	116.186	7.10373	-0.00738619	238.255	0.143071	0	15.6058	1
1478	115.894	14.7961	-0.0142032	465.57	0.0882592	0	10.0105	1		884	37.5753	20.6929	-0.00702469	226.2	0.250222	0	5.96252	1
1479	17.1149	10.0134	-0.00806233	260.801	0.0957226	0	24.0005	1		884	93.1925	21.3748	-0.00880767	285.654	0.288937	0	5.92417	1
1482	65.9139	6.97222	-0.0078192	252.693	0.0859964	0	13.9552	1		885	24.6329	7.3574	-0.00689909	222.012	0.177903	0	13.7596	1
1482	110.37	6.44832	-0.00856988	277.725	0.101801	0	10.0105	1		886	29.046	20.9471	-0.00756021	244.057	0.186753	0	8.53304	1
1485	94.9549	9.39874	-0.00838269	271.483	0.100914	0	15.6945	1		886	99.1408	25.3197	-0.00782106	252.755	0.172663	0	7.1375	1
1486	22.1013	5.82568	-0.00899574	291.925	0.0693289	0	43.8276	1		886	39.6094	26.2977	-0.007979	258.022	0.209195	0	5.96252	1
1486	111.391	19.1809	-0.00731608	235.917	0.109687	0	7.61752	1		887	11.1288	9.99649	-0.00818134	264.769	0.106129	0	5.30885	1
1490	68.786	24.322	-0.00892211	289.47	0.244824	0	7.76426	1		890	19.7918	24.0282	-0.0108813	354.799	0.237046	0	5.94655	1
1490	117.695	14.9044	-0.004679	147.982	0.207492	0	7.61752	1		890	99.0697	9.21897	-0.00749523	241.89	0.114277	0	10.6893	1
1493	55.137	14.1599	-0.00878963	285.052	0.0714509	0	10.8005	1		890	83.3231	27.075	-0.00823941	266.705	0.249319	0	8.1752	1
1499	119.309	15.6469	-0.0102248	332.91	0.102734	0	13.6414	1		891	51.7459	17.1464	-0.00668893	215.004	0.0935427	0	7.49584	1
1499	72.2459	13.4909	-0.0111763	364.635	0.229972	0	4.28195	1		891	109.757	9.01566	-0.00788995	255.053	0.134719	0	10.6893	1
1499	6.13608	25.7715	-0.00848954	275.046	0.173995	0	25.2962	1		891	13.9615	22.858	-0.00898002	291.401	0.312133	0	5.94655	1
1500	76.3687	5.82468	-0.00862599	279.596	0.318091	0	5.491	1		891	16.0552	11.9749	-0.00765534	247.229	0.139819	0	5.30885	1
1500	108.644	24.1527	-0.0126292	413.085	0.115716	0	13.6414	1		892	40.2016	12.0401	-0.00727962	234.701	0.30748	0	6.26464	1
1501	92.6525	25.0325	-0.00991616	322.617	0.0950052	0	16.0154	1		893	27.3687	9.95382	-0.00721025	232.388	0.200822	0	5.93439	1
1502	75.9235	11.2976	-0.00837805	271.328	0.403284	0	4.28195	1		894	100.767	25.541	-0.00763045	246.399	0.14751	0	9.46075	1
1503	22.0002	6.06809	-0.0164869	541.721	0.117418	0	16.4559	1		894	43.1879	6.53306	-0.0083067	268.949	0.18768	0	6.26464	1
1507	56.0929	12.8699	-0.0196585	647.479	0.0591439	0	10.36	1		894	91.4916	27.4059	-0.00790779	255.647	0.202404	0	8.1752	1
1507	23.314	22.4714	-0.00728231	234.79	0.173405	0	8.00937	1		894	25.2137	18.4802	-0.0069289	223.006	0.178325	0	7.75743	1
1509	23.3567	14.4622	-0.0134455	440.304	0.0604269	0	8.00937	1		897	33.096	8.39979	-0.00865227	280.472	0.102013	0	5.93439	1
1509	66.2875	14.7134	-0.00759346	245.166	0.146262	0	10.36	1		897	11.9552	7.60055	-0.00690142	222.09	0.199917	0	15.5921	1
1516	50.9405	9.35141	-0.0123471	403.678	0.0814851	0	7.51438	1		897	109.998	18.7731	-0.00800895	259.021	0.138688	0	6.15704	1
1516	91.9134	15.949	-0.00785797	253.986	0.121365	0	9.82233	1		898	52.8607	5.98853	-0.00841404	272.528	0.198143	0	9.68807	1
1516	43.7369	20.8863	-0.00891636	289.278	0.110646	0	9.65058	1		898	49.8078	17.4816	-0.00789787	255.317	0.0970231	0	11.8917	1
1517	16.5628	11.4069	-0.00912434	296.213	0.0751037	0	11.327	1		899	121.236	18.4473	-0.00817992	264.721	0.244389	0	6.5214	1
1519	84.8	22.7224	-0.00975552	317.26	0.113717	0	9.82233	1		901	115.327	15.6882	-0.0077905	251.736	0.243159	0	5.93276	1
1520	43.6663	11.2359	-0.00944889	307.036	0.101314	0	7.51438	1		901	75.3589	18.5651	-0.00776558	250.905	0.135742	0	10.0111	1
1521	5.68147	26.5462	-0.00780768	252.309	0.103477	0	11.6063	1		903	87.1889	13.0086	-0.00805017	260.395	0.215745	0	6.99299	1
1522	5.80111	14.9405	-0.0117638	384.228	0.0670615	0	11.327	1		903	85.3006	19.7418	-0.00704092	226.741	0.211174	0	6.99299	1
1525	35.5716	17.7061	-0.00865649	280.613	0.0937099	0	10.3628	1		904	35.6125	21.2424	-0.00689869	221.999	0.140738	0	6.92911	1
1525	101.781	22.8236	-0.00927445	301.219	0.115869	0	17.4426	1		904	14.239	26.404	-0.00779921	252.027	0.0797979	0	12.9397	1
1527	112.064	8.73439	-0.00861158	279.115	0.0941911	0	17.4426	1		905	60.3066	13.7771	-0.00840242	272.141	0.185669	0	6.64005	1
1528	9.93396	16.1217	-0.00981878	319.37	0.0647653	0	13.8907	1		906	119.812	10.3038	-0.0065467	210.262	0.124191	0	7.00758	1
1530	19.3524	5.91171	-0.00780193	252.117	0.107159	0	13.8907	1		906	102.597	8.1419	-0.00855092	277.093	0.129926	0	11.8387	1
1534	62.6677	21.9651	-0.00794949	257.038	0.144305	0	9.62936	1		906	44.5127	19.3718	-0.00875966	284.053	0.245233	0	5.53417	1
1535	85.6841	19.4298	-0.00865694	280.628	0.120405	0	6.52943	1		907	59.6418	20.3838	-0.00831258	269.145	0.170515	0	6.64005	1
1537	61.4857	12.4086	-0.0249212	822.963	0.0619347	0	9.62936	1		908	21.6471	15.7947	-0.00663964	213.361	0.321627	0	5.74404	1
1540	112.626	12.3271	-0.00677454	217.859	0.160171	0	7.4132	1		908	40.1319	15.9901	-0.00810002	262.057	0.296014	0	5.53417	1
1543	46.6972	5.84981	-0.00932255	302.823	0.0821472	0	13.7602	1		909	90.8073	9.21868	-0.00638457	204.855	0.130502	0	11.8387	1
1543	67.9632	22.1108	-0.00836615	270.931	0.0923336	0	13.9779	1		911	15.8255	13.2188	-0.0141575	464.044	0.114925	0	6.36603	1
1545	111.578	19.666	-0.00846668	274.284	0.125901	0	7.4132	1		911	35.9443	25.0111	-0.00737087	237.743	0.0983385	0	9.94558	1
1546	84.9646	13.8274	-0.00931201	302.471	0.109454	0	16.8749	1		914	93.149	26.1105	-0.00792311	256.158	0.289192	0	7.64205	1
1547	37.5819	16.1578	-0.00680266	218.797	0.151529	0	8.7566	1		914	119.53	11.9068	-0.00374546	116.853	0.26471	0	4.07732	1
1548	45.3623	20.1756	-0.00971301	315.843	0.139162	0	8.7566	1		914	101.853	26.2226	-0.00615076	197.059	0.218917	0	8.70448	1
1551	62.3423	12.4249	-0.00979881	318.704	0.115193	0	7.70404	1		915	62.7213	15.863	-0.0150357	493.329	0.0747926	0	8.03122	1
1551	70.9631	23.2465	-0.00807811	261.327	0.15982	0	13.739	1		917	98.2603	10.3612	-0.00810994	262.388	0.147839	0	6.16918	1
1552	52.9409	8.49089	-0.00918026	298.078	0.0770579	0	10.1912	1		917	50.8141	25.6393	-0.00951177	309.132	0.103661	0	15.4064	1
1554	32.3293	25.5615	-0.00880987	285.727	0.266646	0	26.7628	1		918	112.727	24.6838	-0.00770249	248.802	0.16845	0	10.9823	1
1554	69.5039	9.58526	-0.00637588	204.565	0.140115	0	7.70404	1		918	115.803	10.2517	-0.00678132	218.085	0.29571	0	4.07732	1
1558	80.7861	19.9268	-0.00925368	300.526	0.0825203	0	15.3048	1		918	93.0181	18.4696	-0.00781637	252.599	0.200373	0	7.64205	1
1559	119.814	14.5615	-0.00890997	289.065	0.0995026	0	39.3949	1		920	67.0053	5.47048	-0.015427	506.378	0.089186	0	9.95211	1
1561	44.7217	16.8255	-0.012394	405.242	0.0863517	0	11.633	1		920	84.6174	27.0453	-0.00829215	268.464	0.266188	0	7.90942	1
1562	10.5088	13.9965	-0.00938045	304.753	0.0730395	0	4.67035	1		921	104.259	8.92132	-0.00715282	230.473	0.131457	0	6.16918	1
1565	56.3501	17.155	-0.00745799	240.649	0.104423	0	11.633	1		923	26.2549	9.78308	-0.00870841	282.344	0.0951886	0	4.7556	1
1567	11.7301	18.5044	-0.00906447	294.217	0.101888	0	4.67035	1		924	87.5298	19.6915	-0.00750067	242.072	0.143686	0	4.26151	1
1568	88.1606	18.4999	-0.00714811	230.316	0.11522	0	22.6556	1		929	91.6172	18.486	-0.0084788	274.688	0.279719	0	4.26151	1
1569	67.3501	9.54447	-0.0190572	627.425	0.0699893	0	13.3761	1		930	43.8366	9.86885	-0.00776705	250.954	0.0809252	0	15.5312	1
1573	116.685	17.2463	-0.0170249	559.66	0.0912869	0	28.5519	1		930	81.4623	11.8152	-0.00703249	226.46	0.19719	0	6.56369	1
1575	6.12926	9.16384	-0.00916624	297.611	0.0766638	0	25.7521	1		930	88.435	23.8153	-0.00841467	272.549	0.372191	0	6.20712	1
1575	25.7945	25.7905	-0.0100988	328.708	0.0749766	0	25.7521	1		930	37.2343	26.9872	-0.00842176	272.786	0.0915883	0	6.96583	1
1579	53.6429	10.5762	-0.00837799	271.326	0.0893938	0	13.3769	1		931	78.0782	23.6969	-0.007524	242.85	0.287597	0	5.91675	1
1581	116.781	11.8274	-0.0128829	421.543	0.0986109	0	15.4101	1		932	10.0282	13.2607	-0.00765018	247.057	0.11236	0	19.7556	1
1581	65.5001	16.7686	-0.0105164	342.631	0.0870133	0	13.3769	1		933	80.531	18.3125	-0.00640943	205.684	0.298104	0	5.31059	1
1581	92.4449	5.52803	-0.00841793	272.658	0.102996	0	9.86256	1		934	119.912	26.4305	-0.00706037	227.39	0.147861	0	12.2249	1
1582	46.1967	26.7316	-0.00751506	242.552	0.105627	0	9.68986	1		935	33.275	21.2561	-0.00906462	294.222	0.262994	0	4.31456	1
1584	102.232	6.74794	-0.0100242	326.218	0.108966	0	9.86256	1		936	66.0478	10.4722	-0.00784342	253.501	0.081031	0	14.7548	1
1585	43.091	17.553	-0.0085962	278.603	0.087279	0	9.68986	1		936	107.688	26.4463	-0.00714463	230.2	0.307219	0	12.2249	1
1585	92.371	21.0237	-0.0140783	461.404	0.086059	0	15.4958	1		937	97.0617	10.8458	-0.00824834	267.003	0.0974801	0	10.1147	1
1590	74.1021	20.7464	-0.0145305	476.482	0.0777786	0	18.271	1		938	11.0545	16.1823	-0.00784681	253.614	0.083508	0	7.06269	1
1597	83.2488	23.4827	-0.00826628	267.601	0.0995352	0	11.2715	1		938	26.0426	11.8279	-0.00830252	268.81	0.176643	0	10.064	1
1599	62.8675	6.44298	-0.00883209	286.468	0.0780001	0	26.566	1		938	77.0501	22.3232	-0.00750522	242.224	0.116749	0	5.31059	1
1600	30.7184	12.7443	-0.00750968	242.372	0.119845	0	9.99668	1		939	117.4	10.1385	-0.00659917	212.011	0.115508	0	11.7578	1
1601	94.477	24.4701	-0.0102839	334.878	0.352619	0	6.5512	1		940	106.209	6.52981	-0.0062269	199.597	0.133227	0	10.1147	1
1604	87.9277	24.6275	-0.0235552	777.414	0.101938	0	6.5512	1		940	21.5232	23.7474	-0.00883323	286.506	0.123097	0	5.515	1
1605	88.7608	13.2175	-0.00832633	269.604	0.145939	0	11.4404	1		941	51.2954	10.7405	-0.00882146	286.114	0.122485	0	6.34807	1
1605	39.4803	7.93141	0.00145448	-40.4602	0.434262	0	9.99668	1		942	44.9371	23.2691	-0.00646615	207.576	0.373522	0	8.51556	1
1606	115.457	21.995	-0.00871966	282.719	0.218566	0	21.1252	1		943	17.9325	17.787	-0.00792663	256.275	0.324966	0	4.33541	1
1606	79.671	24.0453	-0.0107618	350.814	0.106853	0	8.27719	1		944	57.3826	12.5415	-0.00783382	253.181	0.20894	0	6.34807	1
1610	15.3195	12.2527	-0.00875541	283.911	0.0888312	0	9.28762	1		946	62.4225	6.93743	-0.00545673	173.916	0.31445	0	7.53695	1
1612	61.2908	26.2699	-0.00827973	268.05	0.12894	0	48.0609	1		948	107.566	6.73484	-0.00615756	197.285	0.367076	0	4.21887	1
1613	10.04	19.8939	-0.0102678	334.343	0.0709666	0	9.28762	1		948	15.4006	14.2677	-0.00858705	278.297	0.0913457	0	4.33541	1
1619	34.3273	18.9712	-0.00925436	300.549	0.159647	0	8.70896	1		949	53.4985	25.3426	-0.00600992	192.363	0.266234	0	4.92787	1
1621	11.8284	23.7875	-0.00882744	286.313	0.103965	0	16.5824	1		950	111.753	6.22283	-0.00707941	228.025	0.399175	0	4.21887	1
1621	28.3419	25.2974	-0.0088743	287.876	0.135547	0	8.70896	1		950	44.6233	20.4466	-0.0072745	234.53	0.190817	0	5.44852	1
1622	102.526	25.0606	-0.0146181	479.404	0.0820479	0	23.9619	1		952	26.7371	11.2754	-0.00795595	257.253	0.175525	0	6.17247	1
1624	47.231	9.17324	-0.0152737	501.266	0.0669536	0	16.202	1		952	87.6021	21.7813	-0.00719287	231.808	0.170133	0	7.48336	1
1625	79.3192	11.2738	-0.00880318	285.504	0.115928	0	5.44589	1		952	80.4313	23.9213	-0.00688466	221.531	0.149902	0	7.48336	1
1627	13.2636	11.8087	-0.00980272	318.834	0.0779251	0	34.0695	1		953	77.5418	6.3592	-0.00886491	287.563	0.112239	0	8.54437	1
1629	73.1336	26.5889	-0.00936517	304.244	0.0897556	0	9.80616	1		953	49.8298	22.0524	-0.00747153	241.1	0.273931	0	4.92787	1
1631	82.8182	25.05	-0.00912001	296.069	0.283937	0	6.35613	1		954	87.2392	8.03332	-0.00744937	240.361	0.271114	0	9.84084	1
1632	89.0513	26.2947	-0.0114078	372.356	0.221567	0	6.35613	1		955	6.34136	21.6721	-0.00875263	283.819	0.195984	0	14.5103	1
1633	55.2243	10.685	-0.00816279	264.15	0.0980624	0	9.27285	1		955	65.1405	11.5259	-0.00718382	231.506	0.127071	0	7.5874	1
1635	92.5129	9.54378	-0.0082639	267.522	0.129079	0	17.1049	1		955	25.6103	17.3441	-0.00741443	239.196	0.161757	0	6.17247	1
1637	78.9124	26.0882	-0.00888977	288.392	0.100807	0	10.141	1		956	40.6713	18.3763	-0.00770398	248.851	0.118786	0	9.86878	1
1638	60.4503	18.3449	-0.0091395	296.719	0.110693	0	7.39478	1		957	6.50289	7.16274	-0.0142534	467.242	0.0583815	0	14.5103	1
1640	66.3248	22.8363	-0.00918103	298.104	0.246595	0	7.39478	1		957	72.5236	13.2747	-0.0079642	257.528	0.102884	0	7.5874	1
1641	11.1858	24.1482	-0.0137888	451.75	0.0798583	0	11.0982	1		958	56.0811	15.6645	-0.00857997	278.061	0.110862	0	8.93778	1
1642	113.116	12.3417	-0.0121448	396.931	0.180559	0	6.66228	1		960	62.1268	22.9826	-0.00734199	236.781	0.21424	0	7.66084	1
1644	11.1849	8.95489	-0.00894975	290.392	0.0725551	0	15.1933	1		960	99.3014	12.4384	-0.0121117	395.828	0.138832	0	8.35338	1
1644	22.2485	23.2617	-0.00912155	296.121	0.077656	0	11.0982	1		960	69.4139	20.6191	-0.0123779	404.705	0.124074	0	7.66084	1
1646	111.581	18.8246	-0.00964482	313.569	0.143885	0	6.66228	1		962	18.3261	18.5455	-0.0071028	228.805	0.0820479	0	11.8154	1
1647	79.0243	7.12523	-0.00851482	275.889	0.0982494	0	11.584	1		963	32.5603	25.7858	-0.00807735	261.301	0.112521	0	15.9698	1
1647	118.27	26.6503	-0.00914823	297.01	0.157872	0	10.2951	1		964	84.8034	19.765	-0.00860918	279.035	0.227647	0	7.69632	1
1649	42.0711	19.6891	-0.00755115	243.755	0.0881871	0	11.0525	1		964	24.4198	8.42275	-0.00726011	234.05	0.108872	0	11.8154	1
1653	81.2538	10.0116	-0.00865774	280.654	0.108805	0	10.5906	1		965	82.8017	12.3336	-0.013742	450.19	0.0937956	0	7.69632	1
1655	70.7478	11.3479	-0.00924783	300.331	0.0981876	0	10.5906	1		966	96.5242	8.03523	-0.00823236	266.47	0.157992	0	14.3799	1
1656	31.6186	22.941	-0.0100847	328.238	0.133951	0	7.21388	1		966	52.9007	18.7202	-0.00961763	312.662	0.0731134	0	11.6791	1
1656	104.815	7.37941	-0.00946712	307.644	0.0820258	0	23.7077	1		968	10.5188	26.7019	-0.00874732	283.642	0.289599	0	11.0928	1
1658	15.8253	6.24702	-0.00851594	275.926	0.182136	0	22.9809	1		968	47.2358	8.507	-0.00794502	256.889	0.146616	0	11.0743	1
1658	37.689	26.8385	-0.00926331	300.847	0.222456	0	7.21388	1		969	5.71843	16.7016	-0.007969	257.688	0.0986404	0	11.0928	1
1663	64.1615	9.95203	-0.0105714	344.466	0.082184	0	13.1053	1		970	33.9829	19.4259	-0.00857376	277.854	0.101825	0	4.36967	1
1664	107.354	17.1047	-0.0085536	277.182	0.101489	0	16.4105	1		970	71.3353	10.5973	-0.00803658	259.942	0.11092	0	6.65014	1
1665	92.7117	24.5145	-0.0071403	230.055	0.139908	0	16.4105	1		974	112.919	23.3086	-0.00649305	208.472	0.196583	0	7.73192	1
1667	82.4656	9.35914	-0.00783505	253.222	0.0923394	0	18.2939	1		975	71.4368	17.2467	-0.00792801	256.322	0.102344	0	6.65014	1
1675	49.9198	11.548	-0.00895605	290.602	0.0894475	0	16.1251	1		975	13.5754	13.9607	-0.00666824	214.314	0.121391	0	14.6544	1
1676	35.3632	18.4851	-0.0101322	329.821	0.0621239	0	7.91353	1		975	34.3841	15.0747	-0.00713857	229.998	0.163794	0	4.36967	1
1676	15.7569	24.1213	-0.00968987	315.071	0.212	0	20.4004	1		980	101.977	8.74334	-0.00784572	253.577	0.121519	0	11.8228	1
1681	38.3289	25.8219	-0.0109751	357.929	0.0803672	0	7.91353	1		980	82.716	19.0066	-0.00851071	275.752	0.172131	0	7.39429	1
1682	111.508	16.1212	-0.00799341	258.502	0.17505	0	5.02124	1		980	107.963	18.9388	-0.00730465	235.535	0.109995	0	11.8228	1
1684	71.128	12.9656	-0.0086121	279.133	0.0853515	0	14.083	1		981	52.432	26.691	-0.0063758	204.563	0.240655	0	18.2673	1
1685	48.5985	13.1405	-0.00730508	235.55	0.136504	0	16.3182	1		981	75.4909	17.4342	-0.00720766	232.301	0.150833	0	7.39429	1
1686	111.935	11.1181	-0.00825374	267.183	0.140385	0	5.02124	1		982	77.684	8.08147	-0.0071488	230.339	0.161017	0	9.60638	1
1688	76.4989	25.9843	-0.0100888	328.374	0.103212	0	14.083	1		982	23.991	21.6752	-0.00793561	256.575	0.0749035	0	20.9073	1
1689	32.9249	27.2976	-0.0145406	476.818	0.0636408	0	21.1208	1		982	86.5915	25.4209	-0.00820506	265.56	0.233353	0	7.49416	1
1690	101.183	14.294	-0.00802274	259.48	0.100055	0	11.2112	1		983	6.28376	10.5591	-0.00610748	195.615	0.12079	0	20.9073	1
1691	63.2102	6.11993	-0.00875071	283.755	0.095627	0	23.8994	1		983	92.2274	17.0598	-0.00715156	230.431	0.201349	0	9.70854	1
1694	17.2805	12.031	-0.00915722	297.31	0.0740799	0	21.8591	1		986	53.2571	6.05176	-0.00827683	267.953	0.253749	0	8.08375	1
1699	50.2573	23.3581	-0.0162893	535.132	0.0851755	0	29.5549	1		987	60.2465	10.1133	-0.0172414	566.877	0.0879372	0	7.49325	1
1700	10.8279	10.129	-0.0104901	341.754	0.0797289	0	6.71625	1		987	111.287	10.7271	-0.00803601	259.923	0.158466	0	7.19565	1
1701	89.8189	26.5718	-0.00862964	279.717	0.0978329	0	22.174	1		988	104.142	9.87155	-0.0067098	215.7	0.150189	0	5.38849	1
1702	23.2765	11.2945	-0.0136311	446.493	0.101112	0	4.61699	1		988	58.9973	23.4657	-0.00783698	253.286	0.18062	0	7.0647	1
1702	110.002	17.388	-0.0083055	268.909	0.0998655	0	22.174	1		988	100.907	27.0198	-0.00897206	291.136	0.104641	0	13.2113	1
1706	24.3613	6.80677	-0.00551626	175.901	0.284541	0	4.61699	1		989	9.26545	5.94898	-0.00847878	274.687	0.309057	0	8.66004	1
1708	71.8174	26.1392	-0.00727521	234.554	0.131622	0	13.5551	1		989	12.1837	23.457	-0.00751387	242.512	0.258499	0	17.2109	1
1710	99.4893	16.5374	-0.0136344	446.601	0.0856606	0	22.5203	1		990	36.4786	9.28177	-0.00667206	214.441	0.252446	0	5.2475	1
1710	77.1513	13.6777	-0.00824945	267.04	0.0863171	0	13.5551	1		990	85.7214	22.5907	-0.00881349	285.848	0.279295	0	14.3817	1
1713	14.0162	24.0938	-0.0135899	445.118	0.0745103	0	25.9227	1		991	62.4187	17.2848	-0.00805659	260.609	0.149966	0	7.0647	1
1716	104.182	9.80764	-0.0017409	50.0107	0.338384	0	20.3259	1		992	72.1204	27.2646	-0.00686985	221.037	0.132079	0	13.6619	1
1716	39.7754	27.001	-0.00848584	274.923	0.0842441	0	25.9227	1		992	34.0879	13.953	-0.0075373	243.293	0.249744	0	5.2475	1
1723	88.1771	24.267	-0.009122	296.135	0.128823	0	38.0614	1		993	108.696	12.7533	-0.0112284	366.372	0.0923515	0	5.38849	1
1730	70.0468	6.32677	-0.00998825	325.021	0.085226	0	22.2831	1		997	12.5865	15.6378	-0.0087492	283.704	0.140517	0	8.07939	1
1733	61.0171	26.6983	-0.00905997	294.067	0.101614	0	20.5322	1		998	96.3835	14.6569	-0.0083723	271.137	0.13567	0	9.27286	1
1735	120.847	6.95847	-0.0105054	342.265	0.0904619	0	38.9183	1		998	59.1001	13.6775	-0.00753509	243.219	0.147796	0	8.32506	1
1737	77.7125	14.747	-0.00814442	263.538	0.340075	0	6.94757	1		999	61.1072	21.757	-0.0117957	385.291	0.0936764	0	8.32506	1
1737	27.0347	21.604	-0.00893656	289.952	0.0954632	0	21.6528	1		999	8.09223	22.3518	-0.00914986	297.065	0.260483	0	8.07939	1
1737	86.4618	25.1868	-0.0109713	357.802	0.255554	0	6.711	1		999	106.513	24.8375	-0.00748156	241.434	0.100883	0	14.3614	1
1738	82.55	19.7337	-0.0103062	335.624	0.325609	0	6.711	1		1001	39.269	8.37221	-0.00724974	233.704	0.153917	0	8.88905	1
1741	12.422	5.62548	-0.0103356	336.603	0.0756711	0	7.07385	1		1002	110.193	10.9194	-0.00760366	245.506	0.130683	0	14.3059	1
1741	92.5296	21.317	-0.0105921	345.158	0.104967	0	7.19676	1		1002	41.243	17.0393	-0.00718655	231.597	0.158784	0	8.88905	1
1745	116.705	22.3716	-0.00949394	308.538	0.106441	0	7.73654	1		1003	29.4906	7.34085	-0.00766096	247.417	0.102725	0	9.83263	1
1745	11.3201	12.613	-0.00871449	282.547	0.0947905	0	7.07385	1		1003	23.3867	20.0831	-0.0164452	540.329	0.0598545	0	11.4219	1
1746	44.865	18.0872	-0.00970605	315.611	0.215581	0	7.48644	1		1004	50.5411	24.3154	-0.00688113	221.413	0.0933511	0	10.8715	1
1746	84.8275	17.8364	-0.00644255	206.788	0.128808	0	8.45205	1		1007	95.2895	22.2863	-0.00946258	307.492	0.0853593	0	9.40873	1
1746	18.9366	20.2221	-0.00810995	262.388	0.110269	0	10.7662	1		1008	69.091	15.3236	-0.0074706	241.069	0.0956061	0	11.5431	1
1746	37.9724	23.1345	-0.00918708	298.305	0.347355	0	5.05394	1		1008	34.2827	23.5089	-0.0072253	232.889	0.146746	0	7.36186	1
1747	110.176	9.059	-0.00760621	245.591	0.122236	0	10.807	1		1009	104.389	14.6734	-0.0103315	336.466	0.14184	0	11.8643	1
1748	55.7745	9.90054	-0.0166325	546.575	0.0642508	0	13.6396	1		1009	103.686	26.5322	-0.0124997	408.766	0.260773	0	9.40873	1
1748	71.1092	23.9131	-0.00273	82.9927	0.187822	0	15.0039	1		1010	38.7706	17.6731	-0.00779378	251.846	0.204515	0	7.36186	1
1749	38.4324	14.2573	-0.00870158	282.116	0.116333	0	7.48644	1		1011	57.726	13.3038	-0.00825823	267.333	0.0960628	0	11.535	1
1749	119.177	15.0406	-0.0156882	515.088	0.0948057	0	7.73654	1		1011	120.249	14.7011	-0.00767104	247.753	0.109417	0	12.5637	1
1750	41.7582	26.4826	-0.0146527	480.559	0.08176	0	5.05394	1		1011	117.362	26.9287	-0.00736952	237.698	0.102671	0	12.5637	1
1752	111.358	21.5995	-0.00784712	253.624	0.108644	0	10.2059	1		1012	84.9007	16.1867	-0.00752613	242.921	0.171039	0	7.22134	1
1753	88.2991	6.6748	-0.0116603	380.775	0.098857	0	15.3037	1		1013	90.1864	25.0422	-0.00836223	270.801	0.242962	0	10.2876	1
1754	43.7022	6.138	-0.00830217	268.798	0.196857	0	9.67953	1		1014	73.7796	8.79035	-0.00465331	147.126	0.117342	0	13.3561	1
1757	73.7094	11.2948	-0.00930778	302.33	0.208956	0	5.8438	1		1015	22.931	13.171	-0.00824562	266.912	0.14561	0	9.8478	1
1758	71.2861	23.6397	0.00266669	-80.8815	0.231169	0	12.5805	1		1015	13.9384	9.15713	-0.00793325	256.496	0.137903	0	9.8478	1
1759	69.3328	7.42253	-0.00946845	307.688	0.194785	0	5.8438	1		1015	80.4094	21.8415	-0.00930143	302.119	0.263409	0	6.00362	1
1760	48.5289	8.76972	-0.00838133	271.438	0.0723707	0	15.8548	1		1016	77.9993	27.3401	-0.00780443	252.201	0.357129	0	6.00362	1
1764	75.9358	12.0807	-0.00765105	247.086	0.106667	0	8.08081	1		1017	121.416	19.0483	-0.00649611	208.574	0.188347	0	14.7252	1
1765	45.2821	24.2885	-0.00783314	253.158	0.096297	0	15.8548	1		1019	94.4017	13.2801	-0.00941297	305.838	0.219843	0	8.47965	1
1765	106.315	10.5853	-0.0139075	455.71	0.188746	0	11.9093	1		1020	115.007	5.79099	-0.00799388	258.518	0.104983	0	14.7252	1
1765	85.3652	22.3094	-0.014189	465.095	0.0919388	0	13.9118	1		1021	78.62	9.0096	0.00252287	-76.0858	0.27399	0	9.15469	1
1768	117.353	6.11428	-0.00639066	205.058	0.148173	0	11.9093	1		1021	106.301	24.4738	-0.00892338	289.512	0.188126	0	13.3414	1
1768	6.49693	14.774	-0.00830735	268.971	0.0896696	0	31.7331	1		1021	9.90386	20.3513	-0.0067343	216.517	0.12167	0	10.4093	1
1770	65.8537	5.88882	-0.00798468	258.211	0.0944823	0	25.5016	1		1023	57.5913	10.7917	-0.00803813	259.994	0.10078	0	10.5305	1
1770	112.504	22.007	-0.0096782	314.682	0.0881	0	12.9906	1		1024	64.6826	25.8603	-0.00667931	214.683	0.304899	0	9.5395	1
1770	36.9289	5.7802	-0.00824402	266.859	0.365026	0	20.306	1		1024	22.1727	6.51529	-0.00747688	241.278	0.402217	0	5.79674	1
1776	87.6323	20.6894	-0.00903038	293.08	0.0886615	0	17.2406	1		1024	87.7246	8.05323	-0.00835564	270.581	0.295757	0	8.47965	1
1776	78.3282	6.17495	-0.00867023	281.071	0.275277	0	8.05324	1		1025	68.0901	9.975	-0.00727272	234.471	0.11127	0	10.5305	1
1776	8.53367	12.0795	-0.00823269	266.481	0.0757447	0	55.5073	1		1025	22.1137	12.3117	-0.00831275	269.151	0.290224	0	5.79674	1
1777	112.728	24.7983	-0.0145735	477.915	0.104803	0	10.0939	1		1025	10.0441	8.13251	-0.0079229	256.151	0.28966	0	12.2196	1
1778	63.0739	22.3956	-0.0102654	334.261	0.0830199	0	16.7263	1		1027	120.808	16.8013	-0.00668457	214.859	0.11074	0	26.1121	1
1778	70.3596	7.33949	-0.0202057	665.723	0.0712683	0	8.05324	1		1027	74.2084	26.3703	-0.00848735	274.973	0.101193	0	9.5395	1
1781	107.184	16.3637	-0.00883168	286.455	0.109162	0	10.0939	1		1027	84.341	16.2032	-0.00703937	226.69	0.310057	0	6.34489	1
1782	47.8086	9.19086	-0.0113292	369.734	0.0821248	0	16.7924	1		1028	40.0619	15.8628	-0.00827092	267.756	0.200868	0	7.03213	1
1785	31.6515	13.7658	-0.012193	398.539	0.111592	0	14.1174	1		1028	94.9073	20.1167	-0.00894303	290.168	0.225974	0	5.4031	1
1789	58.9467	26.8231	-0.0157447	516.971	0.0766214	0	11.1024	1		1031	89.2178	20.262	-0.00764544	246.899	0.217487	0	5.69129	1
1790	17.5369	13.4842	-0.00876282	284.158	0.0857209	0	14.1174	1		1031	70.6431	17.5186	-0.00961951	312.725	0.158418	0	5.94016	1
1790	49.1182	21.6594	-0.00794816	256.993	0.117243	0	11.1024	1		1033	40.2795	6.70124	-0.0128692	421.088	0.101705	0	9.16417	1
1793	95.69	17.4238	-0.00666699	214.272	0.104093	0	15.0274	1		1033	66.4059	13.3555	-0.00564984	180.355	0.367853	0	5.94016	1
1795	107.964	8.75341	-0.00618932	198.344	0.325038	0	13.5273	1		1033	99.5877	14.834	-0.00574347	183.478	0.128389	0	7.05791	1
1798	67.5887	26.5747	-0.00597469	191.187	0.386575	0	29.5537	1		1034	55.8887	8.01829	-0.0148415	486.852	0.0712651	0	11.794	1
1800	95.9246	14.9215	-0.00740297	238.814	0.114693	0	11.7211	1		1038	32.9658	17.4242	-0.00777369	251.176	0.0864768	0	9.73252	1
1800	23.9511	26.9605	-0.00923789	300	0.118089	0	16.6609	1		1039	91.5381	23.0181	-0.00745515	240.554	0.112347	0	16.3271	1
1801	12.5402	14.8206	-0.00773402	249.853	0.0753912	0	16.6609	1		1041	72.9435	16.5964	-0.00843935	273.372	0.12477	0	19.6722	1
1801	119.564	24.5814	-0.00730336	235.492	0.0994248	0	13.8716	1		1042	49.102	9.4145	-0.0102891	335.053	0.160562	0	9.5656	1
1803	106.428	20.1229	-0.00929389	301.867	0.105309	0	11.7211	1		1043	30.3546	8.04854	-0.00703831	226.654	0.134049	0	9.52212	1
1805	53.229	14.3855	-0.0111956	365.28	0.121377	0	7.93717	1		1044	103.937	12.3951	-0.00729862	235.334	0.114978	0	13.1257	1
1806	81.8194	10.8713	-0.0077257	249.576	0.107449	0	24.611	1		1045	35.3891	24.4516	-0.00875391	283.861	0.139632	0	6.97231	1
1806	49.1303	25.2507	-0.00999304	325.18	0.117618	0	9.1588	1		1046	98.3709	24.2823	-0.00767414	247.856	0.154867	0	9.48759	1
1808	58.9282	19.9098	-0.00943088	306.435	0.190065	0	7.93717	1		1046	39.8268	7.0752	-0.00809733	261.967	0.0895723	0	9.52212	1
1809	41.1439	20.7672	-0.00841431	272.537	0.0888033	0	9.1588	1		1048	73.2917	9.68612	-0.00862924	279.704	0.278981	0	5.97202	1
1809	7.11861	6.8789	-0.00900778	292.327	0.0967316	0	11.7584	1		1048	29.8719	20.1886	-0.00780173	252.111	0.237232	0	5.72752	1
1810	118.261	8.71784	-0.00908887	295.031	0.147242	0	22.2875	1		1049	118.502	10.9772	-0.00759578	245.243	0.129322	0	13.5405	1
1810	18.68	9.02234	-0.00849869	275.351	0.144977	0	7.67634	1		1049	119.35	24.4911	-0.00622382	199.495	0.135642	0	11.9824	1
1811	26.1271	7.16058	-0.00803607	259.925	0.227186	0	7.67634	1		1050	107.607	22.1104	-0.012475	407.942	0.0921665	0	9.48759	1
1812	48.3795	7.2486	-0.00807509	261.226	0.150593	0	9.40126	1		1050	26.6887	15.4271	-0.00742999	239.715	0.243605	0	5.72752	1
1813	57.5778	9.19153	-0.00905824	294.009	0.0975925	0	9.40126	1		1052	77.0885	14.2958	-0.0134452	440.292	0.188431	0	5.97202	1
1813	72.1302	22.0126	-0.00700887	225.673	0.339855	0	13.3684	1		1052	51.5366	17.7227	-0.00528279	168.116	0.474181	0	7.19954	1
1814	98.7073	19.4133	-0.00990954	322.396	0.0959608	0	16.0827	1		1055	101.38	13.3271	-0.008348	270.326	0.11949	0	10.2824	1
1816	40.3627	26.5181	-0.00950816	309.012	0.0857954	0	13.4624	1		1056	21.9824	11.838	-0.00835591	270.59	0.159359	0	6.89188	1
1819	76.833	23.7611	-0.00984974	320.402	0.10699	0	10.3061	1		1056	93.3477	23.4676	-0.00769538	248.564	0.102579	0	12.2538	1
1820	34.0068	14.6505	0.00208268	-61.4075	0.362713	0	13.4624	1		1056	90.7366	7.81638	-0.00786532	254.231	0.14346	0	11.9857	1
1821	67.6209	7.87905	-0.007237	233.28	0.162194	0	8.05827	1		1057	105.103	26.9278	-0.00920968	299.059	0.114443	0	12.2538	1
1824	71.4979	14.9434	-0.00924197	300.136	0.107527	0	8.05827	1		1057	43.3755	24.9366	0.00184393	-53.4463	0.390074	0	10.8923	1
1825	9.0528	11.4144	-0.00790638	255.6	0.0737504	0	25.163	1		1059	27.0512	7.16831	-0.00742647	239.598	0.221793	0	4.59243	1
1831	63.5726	12.0301	-0.00773536	249.897	0.099667	0	10.9565	1		1059	73.0292	22.7856	-0.00772501	249.553	0.147551	0	20.3299	1
1834	89.1235	15.2974	-0.00965541	313.922	0.106245	0	9.30781	1		1060	109.789	7.40879	-0.0088495	287.049	0.0967327	0	10.2824	1
1834	9.54033	26.3494	-0.00678242	218.122	0.0953892	0	21.5329	1		1063	31.5146	6.08766	-0.00682587	219.571	0.265705	0	4.59243	1
1835	114.011	12.3935	-0.00864143	280.111	0.102961	0	25.0562	1		1065	40.4582	19.9447	-0.00841706	272.629	0.105765	0	12.536	1
1836	73.519	7.43504	-0.0102727	334.507	0.0777735	0	10.9565	1		1065	16.2459	10.2146	-0.00649979	208.697	0.159322	0	7.73075	1
1837	23.8117	10.225	-0.00806549	260.906	0.0683533	0	21.5329	1		1065	78.0358	19.8355	-0.0075197	242.706	0.232537	0	5.23732	1
1839	84.7233	7.09531	-0.00689443	221.857	0.217379	0	9.30781	1		1066	27.3033	10.2276	-0.00791194	255.786	0.212181	0	5.87777	1
1843	17.2255	17.6194	-0.00837455	271.212	0.0790574	0	7.69646	1		1067	109.485	6.70234	-0.00834132	270.104	0.127192	0	9.08198	1
1844	66.563	11.8128	-0.0100022	325.485	0.071731	0	9.03805	1		1067	107.774	19.6856	-0.00629831	201.979	0.16741	0	10.7375	1
1844	100.577	25.3546	-0.0106004	345.433	0.0957224	0	18.2771	1		1067	116.108	12.916	-0.00610212	195.437	0.481615	0	9.08198	1
1845	112.197	11.2469	-0.0170609	560.861	0.0692133	0	18.2771	1		1068	76.1185	14.9617	-0.0080247	259.546	0.1696	0	4.70717	1
1847	16.7854	9.93551	-0.00693173	223.1	0.095533	0	7.69646	1		1068	56.2352	16.0436	-0.00659134	211.75	0.268211	0	5.11797	1
1848	38.2568	22.561	-0.00739195	238.447	0.154	0	10.8182	1		1069	22.9194	6.31229	-0.00771198	249.118	0.247924	0	5.87777	1
1849	57.6027	10.6301	-0.00848065	274.749	0.0889924	0	9.03805	1		1070	59.6807	19.8281	-0.00598675	191.59	0.39178	0	5.11797	1
1853	43.1261	12.9006	-0.00673576	216.566	0.0883286	0	10.8182	1		1070	8.03686	14.2217	-0.00849575	275.253	0.193844	0	9.13479	1
1854	18.5801	17.5176	-0.00865404	280.531	0.081539	0	24.9764	1		1072	16.1031	9.40294	-0.00993893	323.376	0.172004	0	7.48427	1
1854	60.5493	19.6734	-0.00826015	267.397	0.234238	0	5.65563	1		1072	87.027	17.8595	-0.0138025	452.208	0.121742	0	6.58954	1
1856	62.9609	14.5577	-0.00884507	286.901	0.258294	0	5.65563	1		1073	74.537	8.49569	-0.00771108	249.088	0.35676	0	6.65666	1
1858	84.4589	21.9454	-0.00847414	274.532	0.120167	0	21.9279	1		1073	111.878	15.632	-0.00598685	191.593	0.336083	0	7.42181	1
1860	114.585	24.3658	-0.0153991	505.446	0.0833037	0	18.048	1		1073	63.7968	23.0233	-0.00844992	273.725	0.159766	0	5.21066	1
1861	103.119	10.4285	-0.00900599	292.267	0.0988273	0	18.048	1		1073	80.6025	16.394	-0.00723113	233.084	0.498095	0	4.70717	1
1862	41.2908	26.9162	-0.00802225	259.464	0.0830131	0	8.97023	1		1074	43.4001	26.5547	-0.00643065	206.392	0.165997	0	9.55796	1
1862	29.4327	5.66637	-0.00913104	296.437	0.140595	0	16.8959	1		1075	105.809	19.9034	-0.00704324	226.819	0.150117	0	7.42181	1
1865	20.9873	23.4768	-0.00938658	304.958	0.243309	0	6.47872	1		1076	42.1159	17.0834	-0.0160614	527.533	0.0829058	0	9.55796	1
1865	27.0506	25.7595	-0.00977855	318.028	0.273741	0	6.47872	1		1077	31.9841	9.165	-0.00838932	271.704	0.109412	0	12.859	1
1866	62.7055	18.6321	-0.00886745	287.647	0.0701519	0	9.57119	1		1078	85.7334	21.4317	-0.00705499	227.211	0.122522	0	7.19062	1
1867	33.7946	21.9895	-0.00867137	281.109	0.161208	0	7.72625	1		1080	16.8206	24.9635	-0.00815435	263.869	0.245448	0	11.5963	1
1869	94.3574	9.46801	-0.0101988	332.041	0.101889	0	9.64733	1		1081	12.6972	14.125	-0.00801618	259.262	0.0802462	0	11.5963	1
1870	78.8595	17.6572	-0.0098841	321.548	0.113405	0	7.06519	1		1082	32.6139	27.5015	-0.00675452	217.191	0.252223	0	8.53474	1
1870	101.082	25.5153	-0.0100801	328.084	0.102213	0	17.3994	1		1083	74.9803	12.1914	-0.0119059	388.965	0.110126	0	14.1779	1
1871	48.9856	7.16551	-0.00816405	264.192	0.0831239	0	12.0997	1		1083	33.403	19.0033	-0.00883051	286.416	0.107872	0	8.53474	1
1871	72.183	19.9683	-0.00496888	157.649	0.318578	0	7.06519	1		1083	55.3094	26.7131	-0.0136286	446.409	0.157934	0	9.31557	1
1872	36.9341	8.24397	-0.0188948	622.012	0.0638337	0	12.0997	1		1084	104.123	14.2511	-0.0120178	392.696	0.118395	0	7.20876	1
1872	18.8964	23.4867	-0.0177607	584.195	0.0725074	0	10.0673	1		1086	47.5682	16.6206	-0.00855888	277.358	0.108252	0	9.76115	1
1873	46.7328	24.4086	-0.00990924	322.386	0.0882297	0	15.7685	1		1087	46.0051	26.2558	-0.00782409	252.856	0.171882	0	5.222	1
1874	85.4858	5.678	-0.0098086	319.03	0.10667	0	9.64733	1		1089	104.641	7.06097	-0.0063214	202.749	0.341147	0	4.68341	1
1874	61.896	10.5939	-0.00890125	288.774	0.171091	0	5.11049	1		1089	25.3545	8.8407	-0.00751593	242.581	0.0927233	0	13.561	1
1874	27.2882	17.9254	-0.00794741	256.968	0.212689	0	10.0673	1		1090	87.8493	16.2139	-0.00966369	314.198	0.167983	0	8.66478	1
1877	57.2038	12.6187	-0.00654359	210.158	0.306192	0	5.11049	1		1090	103.708	11.6506	-0.00547522	174.533	0.374516	0	4.68341	1
1878	45.1342	7.46403	-0.00857275	277.821	0.103513	0	11.6546	1		1090	51.2053	25.7786	-0.00824419	266.865	0.189696	0	5.222	1
1878	33.4903	7.96181	-0.00893275	289.825	0.0813515	0	11.6546	1		1091	104.1	27.0239	-0.00911316	295.841	0.113039	0	15.3784	1
1879	44.2963	21.7708	-0.00918673	298.294	0.0826518	0	12.8936	1		1091	13.3357	15.1214	-0.00870942	282.378	0.099343	0	13.561	1
1880	76.5809	20.413	-0.00878271	284.822	0.0842675	0	13.969	1		1091	79.5447	26.5204	-0.00727208	234.449	0.0995355	0	13.236	1
1882	6.298	7.33443	-0.00936456	304.224	0.148915	0	27.1995	1		1093	61.8488	12.8119	-0.00838115	271.432	0.117727	0	13.6306	1
1882	32.7	27.4075	-0.00774571	250.243	0.230964	0	12.8936	1		1093	88.742	7.59522	-0.00811596	262.589	0.133682	0	8.66478	1
1885	41.8298	8.51752	-0.0089651	290.904	0.104358	0	15.6048	1		1093	116.791	13.6885	-0.00735862	237.335	0.223003	0	13.2407	1
1887	85.8558	23.8874	-0.0108548	353.917	0.0738066	0	21.6691	1		1094	79.7232	9.3051	-0.00626692	200.932	0.12361	0	9.17954	1
1887	106.017	15.9463	-0.0084243	272.87	0.112353	0	21.6691	1		1096	27.2391	15.3147	-0.00728874	235.005	0.0920039	0	13.9048	1
1890	26.3367	6.65352	-0.00809005	261.725	0.0951554	0	14.7665	1		1096	66.2384	25.7164	-0.00846863	274.349	0.100649	0	13.3306	1
1890	20.3867	20.1682	-0.0079634	257.502	0.0745218	0	14.7665	1		1097	17.0069	25.153	-0.00820905	265.693	0.281516	0	11.3241	1
1897	89.3066	21.4748	-0.00980375	318.869	0.0848594	0	14.3631	1		1099	94.6488	17.7768	-0.00673548	216.556	0.121872	0	11.8215	1
1897	15.7139	12.2528	-0.0103536	337.205	0.0781405	0	17.579	1		1099	104.197	10.8076	-0.00601169	192.421	0.153639	0	11.8215	1
1900	66.4305	27.2248	-0.0214816	708.27	0.0835181	0	14.2997	1		1101	114.667	26.0517	-0.00767134	247.763	0.157637	0	18.4933	1
1901	75.8464	16.4627	-0.00852122	276.102	0.107582	0	14.2997	1		1102	11.9665	15.0125	-0.00738461	238.202	0.0845693	0	7.81042	1
1902	30.9182	21.076	-0.0100373	326.658	0.0820633	0	17.579	1		1102	65.1761	24.3611	-0.00748882	241.677	0.116713	0	13.0714	1
1903	96.6252	14.4446	-0.00729616	235.252	0.325078	0	6.5837	1		1103	36.1006	6.62964	-0.00948487	308.235	0.0773217	0	17.1449	1
1904	102.58	17.2529	-0.00874181	283.458	0.172753	0	6.5837	1		1103	77.4546	8.14435	-0.00622502	199.535	0.151106	0	4.4011	1
1906	120.662	18.4782	-0.0088509	287.095	0.273691	0	7.42785	1		1103	34.4396	23.6939	-0.00920153	298.787	0.159437	0	6.70044	1
1909	42.9369	7.57453	-0.00814602	263.591	0.111408	0	7.11125	1		1104	42.9128	24.2083	-0.00699549	225.226	0.285275	0	4.37833	1
1910	113.592	16.2004	-0.010268	334.349	0.112794	0	5.30654	1		1107	114.297	6.02309	-0.0134152	439.294	0.0951588	0	15.4565	1
1910	48.5046	17.6661	-0.0078595	254.037	0.172168	0	4.60386	1		1107	18.5788	19.1694	-0.00740997	239.047	0.193215	0	7.81042	1
1911	9.08419	13.4835	-0.00816196	264.122	0.13453	0	34.3645	1		1108	95.2831	6.86938	-0.00793354	256.506	0.289107	0	5.99133	1
1913	71.5695	17.6027	-0.00875407	283.867	0.10494	0	11.7545	1		1108	73.0553	8.02179	-0.00691872	222.666	0.360751	0	4.4011	1
1913	103.735	15.7871	-0.00834258	270.145	0.105614	0	9.21952	1		1108	87.1398	15.9418	-0.00730671	235.604	0.111386	0	8.97894	1
1913	47.233	13.2413	-0.00782052	252.737	0.239145	0	4.60386	1		1108	39.9813	27.4604	-0.008648	280.33	0.194735	0	4.37833	1
1915	81.4581	11.2479	-0.00774581	250.246	0.106294	0	10.1449	1		1109	118.315	20.9484	-0.00567978	181.354	0.163501	0	15.4565	1
1915	117.748	19.4999	-0.0103038	335.541	0.155227	0	5.30654	1		1112	46.6415	7.21606	-0.00763624	246.593	0.0950256	0	14.0441	1
1916	111.31	21.0413	-0.00766314	247.489	0.229586	0	6.61924	1		1112	37.194	22.0344	-0.00905831	294.012	0.110469	0	6.10001	1
1917	34.4814	26.061	-0.0124906	408.461	0.0914596	0	6.6079	1		1112	75.2982	21.6649	-0.00810167	262.112	0.0875769	0	11.3952	1
1919	105.966	6.03721	-0.00830745	268.974	0.103833	0	15.9275	1		1112	32.6597	5.89475	-0.00912359	296.189	0.389548	0	14.0441	1
1920	95.2948	25.4634	-0.0100007	325.437	0.0986229	0	13.3476	1		1115	15.001	26.8604	-0.0070621	227.448	0.109707	0	16.4094	1
1921	62.1295	17.1724	-0.00824741	266.972	0.0898061	0	11.5738	1		1116	45.8034	27.3987	-0.00835558	270.579	0.179179	0	9.40616	1
1921	28.825	22.6449	-0.0100871	328.317	0.135455	0	6.6079	1		1117	14.1938	10.4708	-0.00894293	290.164	0.404741	0	5.517	1
1925	87.749	14.4534	-0.00809177	261.782	0.10838	0	13.3476	1		1118	61.0421	15.699	-0.00900448	292.217	0.194238	0	8.05864	1
1926	51.1477	13.5184	-0.0072038	232.173	0.0920352	0	11.5738	1		1118	9.00268	8.60288	-0.0103609	337.446	0.235665	0	5.517	1
1928	101.553	14.776	-0.00769924	248.693	0.118284	0	6.45263	1		1118	19.6448	9.56836	-0.00827231	267.802	0.332521	0	5.52516	1
1928	22.9214	18.0885	-0.00812314	262.828	0.091116	0	28.5938	1		1119	72.1994	9.75055	-0.00834236	270.138	0.203588	0	10.0436	1
1933	105.035	20.2081	-0.0087819	284.795	0.0834261	0	6.45263	1		1119	56.266	22.1898	-0.00791344	255.836	0.352766	0	8.05864	1
1933	55.6705	23.7224	-0.0063924	205.116	0.1006	0	33.2301	1		1120	79.4011	20.0992	-0.00687089	221.072	0.234884	0	6.28855	1
1942	57.8275	7.98688	-0.00827194	267.79	0.0781688	0	19.1258	1		1121	25.4015	8.9466	-0.00655252	210.455	0.263908	0	5.79017	1
1942	76.2725	13.4101	-0.00914102	296.77	0.17675	0	7.43911	1		1122	51.5596	9.56769	-0.00655833	210.649	0.266155	0	9.06634	1
1942	76.8491	5.99334	-0.00903471	293.225	0.119658	0	7.43911	1		1122	69.0576	19.2901	-0.00694386	223.505	0.12407	0	8.78321	1
1943	113.615	12.1157	-0.00849065	275.083	0.131905	0	8.80131	1		1122	85.4855	21.6887	-0.00838341	271.507	0.221546	0	6.28855	1
1946	29.8184	12.8591	-0.00892045	289.415	0.0738367	0	14.2183	1		1123	11.9419	18.5999	-0.00766189	247.448	0.100588	0	7.7384	1
1946	105.391	15.2508	-0.0106751	347.924	0.105731	0	8.80131	1		1123	35.0601	16.158	-0.00815679	263.95	0.0808879	0	8.50014	1
1949	19.2573	22.3788	-0.00702689	226.274	0.0984855	0	8.56198	1		1124	110.602	21.5781	-0.0124891	408.413	0.11194	0	8.83558	1
1951	46.4955	14.2571	-0.00802651	259.606	0.0967019	0	16.7357	1		1127	105.312	14.5006	-0.00790851	255.671	0.158725	0	8.83558	1
1954	105.333	7.52931	-0.00750402	242.183	0.106941	0	59.2212	1		1127	13.8356	11.0968	0.00341662	-105.888	0.321786	0	7.7384	1
1954	27.7815	21.5751	-0.00795983	257.383	0.105217	0	8.03545	1		1130	52.6623	17.943	-0.00912069	296.092	0.114351	0	7.55529	1
1957	23.9862	14.4924	-0.0123114	402.487	0.0628923	0	7.74026	1		1131	44.3119	8.34725	-0.00444066	140.035	0.164676	0	8.29158	1
1961	25.2419	22.1302	-0.00607823	194.64	0.139269	0	7.74026	1		1131	16.1597	24.6748	-0.00776164	250.774	0.244449	0	13.6018	1
1962	100.191	15.4754	-0.00850305	275.496	0.109324	0	13.5485	1		1132	105.57	24.1081	-0.00799524	258.563	0.116937	0	9.61089	1
1962	110.578	24.1751	-0.0156244	512.959	0.0945854	0	13.5485	1		1132	73.6229	12.0376	-0.00768999	248.385	0.346632	0	5.59095	1
1966	18.6952	14.3191	-0.0141226	462.882	0.118115	0	5.92222	1		1132	59.6268	20.8719	-0.00844731	273.638	0.0973741	0	7.55529	1
1969	62.108	23.3326	-0.0112287	366.383	0.0848351	0	36.6287	1		1133	75.9795	6.96751	-0.00776515	250.891	0.339565	0	5.59095	1
1970	95.5804	8.45773	-0.0101031	328.849	0.0932219	0	13.6166	1		1134	88.6317	16.2471	-0.00706434	227.522	0.154786	0	9.71101	1
1970	24.4832	15.5726	-0.0172341	566.635	0.0770148	0	5.92222	1		1134	83.8514	7.79409	-0.00681713	219.279	0.199421	0	7.9152	1
1970	99.5711	21.4764	-0.00748295	241.481	0.0997771	0	13.6166	1		1135	12.7312	11.5122	-0.00757109	244.42	0.260902	0	13.6018	1
1971	121.55	21.8332	-0.00998523	324.92	0.0903021	0	15.1161	1		1136	43.0997	16.5497	-0.00762567	246.24	0.125489	0	8.29158	1
1971	121.119	6.72326	-0.00843142	273.108	0.11871	0	15.1161	1		1139	6.48314	25.5713	-0.00868848	281.679	0.257873	0	13.4606	1
1978	103.523	10.5998	-0.00771089	249.082	0.230236	0	7.07407	1		1140	27.054	18.4808	-0.00532459	169.51	0.26261	0	7.11893	1
1979	86.3545	18.8113	-0.00792237	256.133	0.112762	0	19.0315	1		1141	14.2987	14.612	-0.00716644	230.927	0.271713	0	6.26464	1
1980	110.002	7.75949	-0.00866564	280.918	0.284181	0	7.07407	1		1142	81.0915	10.1124	-0.00818353	264.842	0.163427	0	13.5453	1
1985	70.2574	24.3519	-0.00836969	271.05	0.105811	0	33.2301	1		1142	28.0851	25.5246	-0.00876699	284.297	0.269177	0	7.11893	1
1986	37.0298	23.9415	-0.00864533	280.241	0.0916931	0	20.1666	1		1143	18.7792	10.2336	-0.00844794	273.659	0.193158	0	6.26464	1
1988	20.3453	12.6138	-0.00982015	319.415	0.0830589	0	20.1666	1		1144	54.9627	25.3053	-0.0140317	459.85	0.0827359	0	11.7018	1
1992	85.1805	21.8371	-0.00876264	284.152	0.118196	0	13.8398	1		1144	104.847	7.91777	-0.00693533	223.22	0.149847	0	9.24174	1
1995	79.0709	9.4189	-0.00893136	289.779	0.0774006	0	13.8398	1		1146	7.26432	27.3496	-0.00687979	221.368	0.135355	0	14.5509	1
1996	52.0082	13.5043	-0.0118083	385.71	0.0655788	0	25.391	1		1147	90.6153	23.7321	-0.00752443	242.864	0.144729	0	7.1782	1
1998	26.6244	12.9004	-0.00904432	293.545	0.082978	0	15.1864	1		1147	43.6231	10.2249	-0.00818429	264.867	0.285669	0	6.4724	1
1999	112.39	20.8502	-0.0102564	333.963	0.105669	0	20.3727	1		1148	63.4692	17.2697	-0.007244	233.513	0.189482	0	5.31092	1
2000	13.2678	5.67343	-0.0153669	504.373	0.0565469	0	15.1864	1		1148	106.661	16.9799	-0.00869735	281.975	0.171698	0	6.41409	1
2001	94.8923	10.4162	-0.0083616	270.78	0.111014	0	20.3727	1		1149	27.1727	8.33706	-0.00648871	208.328	0.126551	0	9.78457	1
2004	30.6396	19.0553	-0.0121381	396.709	0.0724611	0	21.9283	1		1150	49.3307	7.17279	-0.0128932	421.886	0.110135	0	6.4724	1
2007	51.2757	9.16437	-0.0106623	347.498	0.0716929	0	14.4327	1		1150	93.5983	17.203	-0.00775871	250.676	0.11713	0	7.1782	1
2008	64.687	14.4971	-0.00975928	317.386	0.0900986	0	14.4327	1		1151	8.31469	10.0738	-0.00825314	267.163	0.231727	0	4.69303	1
2011	91.092	16.8814	-0.0095303	309.75	0.0975629	0	9.34898	1		1151	104.873	10.82	-0.00834217	270.132	0.229791	0	6.41409	1
2014	99.0394	21.805	-0.00942024	306.08	0.11888	0	9.34898	1		1152	17.6641	6.02952	-0.0078118	252.447	0.229247	0	5.49508	1
2016	12.9292	24.4281	-0.00931096	302.436	0.139663	0	4.82834	1		1152	75.1327	10.7606	-0.00753559	243.236	0.105369	0	9.09938	1
2019	8.80074	26.9318	-0.00645025	207.045	0.222408	0	4.82834	1		1152	47.3494	17.7105	-0.00664641	213.586	0.112775	0	8.36172	1
2020	10.9611	8.66169	-0.0028784	87.9412	0.227469	0	12.9485	1		1152	27.3245	25.3604	-0.0072358	233.239	0.259701	0	17.024	1
2021	67.2603	14.5659	-0.0084033	272.17	0.128712	0	9.48635	1		1155	12.6558	8.29078	-0.00748661	241.603	0.412529	0	4.69303	1
2023	74.5859	8.51003	-0.0086142	279.203	0.135661	0	9.50461	1		1157	68.3583	16.8357	-0.00754634	243.595	0.13516	0	9.09938	1
2024	23.9051	9.00284	-0.00877648	284.614	0.0875213	0	12.9485	1		1157	54.3612	24.1855	-0.00573379	183.155	0.13127	0	9.54419	1
2024	59.1164	19.4309	-0.00929463	301.892	0.109769	0	9.48635	1		1158	69.8099	25.9602	-0.00647131	207.748	0.25355	0	9.23929	1
2027	90.1936	20.5642	-0.00902677	292.96	0.102537	0	18.8523	1		1160	39.8611	12.0738	-0.00897501	291.234	0.242068	0	6.28509	1
2030	103.97	7.69454	-0.0153842	504.949	0.0779744	0	12.2858	1		1160	27.1033	13.4831	-0.00666311	214.143	0.197256	0	10.0157	1
2030	24.4027	18.6876	-0.0133098	435.78	0.0701875	0	22.0228	1		1162	42.3168	17.8593	-0.00803109	259.759	0.240442	0	6.28509	1
2031	60.8972	27.4593	-0.00706811	227.648	0.0989817	0	13.3178	1		1163	110.224	26.9921	-0.00622023	199.375	0.280052	0	4.53317	1
2031	44.7016	10.146	-0.00705122	227.085	0.0961905	0	13.32	1		1164	106.811	10.4024	-0.00752806	242.985	0.194494	0	5.28432	1
2032	62.6979	14.2638	-0.00719029	231.722	0.185074	0	5.29787	1		1164	18.5495	8.27295	-0.0064063	205.58	0.153886	0	10.0157	1
2034	108.461	19.1298	-0.00927202	301.138	0.0938173	0	12.2858	1		1165	74.4239	12.3603	-0.00788217	254.793	0.114581	0	6.72904	1
2035	57.8848	12.0498	-0.00673132	216.418	0.199574	0	5.29787	1		1165	82.7565	6.60489	-0.00597968	191.354	0.337525	0	9.24599	1
2038	91.5555	26.277	-0.0201559	664.065	0.0754439	0	17.6852	1		1165	107.996	23.0447	-0.00631215	202.44	0.290237	0	4.53317	1
2038	41.9123	26.3486	-0.00958446	311.556	0.183003	0	9.07942	1		1166	54.5447	9.41876	-0.00785931	254.031	0.0943981	0	10.9852	1
2039	32.8467	26.8496	-0.0150584	494.087	0.0755918	0	9.07942	1		1166	49.5082	24.7275	-0.00549775	175.284	0.177336	0	7.45052	1
2042	106.712	17.1644	-0.00969603	315.277	0.0911035	0	17.6852	1		1167	91.9529	7.56139	-0.00708953	228.362	0.160161	0	6.81462	1
2042	71.159	24.4609	-0.0079046	255.541	0.102956	0	15.9948	1		1167	25.7627	21.3404	-0.00696701	224.277	0.319072	0	14.9261	1
2043	7.11661	22.624	-0.00774997	250.385	0.0662879	0	15.8036	1		1167	5.58285	25.6303	-0.00804719	260.296	0.223657	0	20.6307	1
2046	55.4012	27.2042	-0.00950726	308.982	0.0775862	0	15.9008	1		1169	109.581	14.9026	-0.00763322	246.492	0.109529	0	5.28432	1
2047	40.1023	22.8706	-0.00940498	305.571	0.0908905	0	15.9008	1		1170	69.0783	16.4475	-0.00909472	295.226	0.36124	0	5.79931	1
2048	10.9393	7.28978	-0.00876886	284.36	0.0721711	0	15.8036	1		1170	45.2919	18.5848	-0.00817893	264.689	0.207774	0	5.13761	1
2051	90.0106	8.17094	-0.00865845	280.678	0.0985722	0	18.7558	1		1172	87.3199	12.5588	-0.0078083	252.33	0.192976	0	6.81462	1
2052	35.3416	6.27515	-0.0082584	267.339	0.0828071	0	11.1746	1		1173	48.4839	22.6104	-0.00771048	249.068	0.220525	0	4.89506	1
2053	33.5793	17.3099	-0.00882631	286.275	0.0787033	0	11.1746	1		1174	73.7673	19.8601	-0.012139	396.738	0.148544	0	5.52991	1
2054	105.503	18.7425	-0.00800382	258.849	0.108181	0	18.7558	1		1175	6.07575	6.46451	-0.00755114	243.755	0.0706489	0	22.4679	1
2055	71.7569	18.7076	-0.0171793	564.807	0.173998	0	4.1111	1		1175	111.026	17.8914	-0.0090774	294.648	0.0933119	0	7.26686	1
2057	73.3252	24.4941	-0.0101267	329.637	0.357786	0	5.36535	1		1176	27.0215	14.7267	-0.00857072	277.753	0.135267	0	7.09969	1
2058	45.1927	17.4117	-0.0145955	478.651	0.219277	0	11.6139	1		1179	111.312	25.1526	-0.00779029	251.729	0.116752	0	7.26686	1
2059	60.3116	25.37	-0.0121975	398.69	0.0898791	0	9.31181	1		1179	79.2129	20.8217	-0.00802715	259.627	0.297601	0	5.52991	1
2064	68.3438	14.8447	-0.00861727	279.305	0.084705	0	9.33023	1		1179	34.3254	14.7906	-0.0154875	508.394	0.155127	0	7.30418	1
2067	94.9724	8.3413	-0.0108467	353.645	0.0866312	0	27.4113	1		1180	23.3655	20.8127	-0.00891586	289.262	0.108259	0	7.09969	1
2069	59.3111	12.5073	-0.00917059	297.756	0.0768357	0	9.33023	1		1181	97.7012	22.997	-0.00781012	252.39	0.24895	0	5.78172	1
2070	36.5308	22.1544	-0.00879481	285.225	0.0857841	0	17.4116	1		1183	66.4686	7.50763	-0.00724544	233.561	0.0998813	0	14.0671	1
2074	19.8124	17.2903	-0.00813679	263.283	0.0759954	0	17.4116	1		1183	102.964	20.6032	-0.00691548	222.558	0.332283	0	5.78172	1
2076	119.842	22.7515	-0.00697299	224.476	0.146044	0	8.04972	1		1184	13.9124	5.54269	-0.00545606	173.894	0.459892	0	17.9592	1
2076	59.2845	13.964	-0.0125734	411.224	0.0902042	0	11.1983	1		1184	96.2769	15.9523	-0.00677219	217.781	0.193697	0	7.18724	1
2078	117.457	15.0633	-0.00738076	238.073	0.165463	0	8.04972	1		1186	78.8011	14.2748	-0.00780177	252.112	0.0958153	0	12.8979	1
2079	109.197	8.00165	-0.00877798	284.664	0.128593	0	10.8677	1		1188	88.8864	22.3149	-0.00732458	236.2	0.255886	0	9.75204	1
2080	48.3333	11.6247	-0.00852913	276.366	0.10636	0	11.1983	1		1190	109.725	15.7498	-0.00692451	222.86	0.188482	0	12.0847	1
2082	78.5916	17.9436	-0.00965351	313.859	0.0889795	0	21.6134	1		1190	18.6829	16.4351	-0.00825328	267.168	0.100709	0	8.60402	1
2086	26.9822	13.8351	-0.013128	429.717	0.074393	0	17.6886	1		1191	27.147	17.9808	-0.00815698	263.957	0.138112	0	8.60402	1
2087	58.166	10.8774	-0.00955213	310.478	0.0798078	0	21.6134	1		1191	103.098	25.8554	-0.00826647	267.608	0.183159	0	5.35195	1
2087	11.1927	21.8089	-0.00860057	278.748	0.269405	0	6.0566	1		1192	121.597	26.8709	-0.00821809	265.994	0.163452	0	16.2674	1
2090	6.65496	25.8203	-0.00737897	238.014	0.270574	0	6.0566	1		1194	98.1453	23.8264	-0.007523	242.816	0.300268	0	5.35195	1
2091	6.69231	12.3363	-0.00748757	241.635	0.237274	0	6.37841	1		1196	39.3189	7.70805	-0.00789459	255.207	0.141599	0	8.01367	1
2092	33.2692	10.4619	-0.00731424	235.855	0.120833	0	10.9986	1		1196	92.9731	21.9317	-0.00629478	201.861	0.306839	0	5.50832	1
2093	84.5656	16.9952	-0.00882569	286.255	0.105105	0	7.55535	1		1197	46.1403	11.9136	-0.00725788	233.976	0.219066	0	8.01367	1
2093	8.63234	18.4126	-0.00852806	276.33	0.219591	0	6.37841	1		1198	30.8581	10.1689	-0.00737078	237.74	0.107334	0	8.81133	1
2094	104.141	24.7791	-0.00913849	296.685	0.0977911	0	11.3809	1		1198	103.362	18.1014	-0.00794871	257.012	0.113012	0	7.74554	1
2095	59.8098	24.3087	-0.00844611	273.598	0.190864	0	18.9959	1		1199	29.4183	21.0567	-0.0083284	269.673	0.135542	0	8.16792	1
2097	42.5684	16.335	-0.00949099	308.44	0.0692671	0	10.9986	1		1200	21.2512	20.9454	-0.00825346	267.174	0.106002	0	8.16792	1
2097	103.515	13.4154	-0.00844851	273.678	0.0993618	0	11.3809	1		1200	111.697	24.5691	-0.00615686	197.262	0.378681	0	6.41803	1
2097	90.3538	21.8511	-0.00925571	300.594	0.112981	0	7.55535	1		1201	11.9474	12.1145	-0.00731296	235.813	0.348932	0	5.15496	1
2099	29.1347	20.601	-0.00848352	274.845	0.0762174	0	14.0948	1		1202	16.9982	11.0837	-0.00803945	260.038	0.29211	0	5.15496	1
2101	119.913	25.2001	-0.00820696	265.623	0.105658	0	10.5647	1		1203	78.4086	16.5527	-0.0082789	268.022	0.224223	0	6.27226	1
2104	108.087	11.5398	-0.00728492	234.878	0.151096	0	8.09242	1		1205	98.3749	9.69749	-0.00664717	213.612	0.196037	0	14.25	1
2105	39.8992	11.4951	-0.0087264	282.944	0.0881661	0	15.2518	1		1205	109.57	18.5138	-0.0074933	241.826	0.168228	0	6.41803	1
2105	10.7355	7.42363	-0.00844548	273.577	0.108607	0	16.2179	1		1205	37.571	24.6492	-0.00570885	182.323	0.141096	0	15.0394	1
2105	77.9539	19.6885	-0.00738748	238.298	0.093417	0	20.4457	1		1206	19.3122	22.1175	-0.00763556	246.57	0.441691	0	5.06344	1
2106	109.352	24.9139	-0.0148128	485.897	0.0983615	0	10.5647	1		1206	18.6997	27.1437	-0.00807161	261.11	0.441853	0	5.06344	1
2107	25.0615	15.0252	-0.0173044	568.981	0.0639224	0	11.0535	1		1207	72.1571	17.0619	-0.0069601	224.046	0.358927	0	6.27226	1
2108	62.3455	6.48225	-0.0101345	329.897	0.0910318	0	20.4457	1		1208	52.6104	24.6236	-0.00850213	275.466	0.105052	0	11.6823	1
2109	102.207	17.1002	-0.00861933	279.374	0.106832	0	8.09242	1		1208	72.5431	6.78547	-0.00652508	209.54	0.3564	0	10.2837	1
2111	15.197	20.0124	-0.00794318	256.827	0.140315	0	9.30522	1		1209	13.4504	21.2859	-0.0111301	363.097	0.164725	0	4.61711	1
2112	6.00595	18.5594	-0.00906653	294.286	0.0687698	0	9.30522	1		1211	78.5251	26.675	-0.00853823	276.669	0.255004	0	6.39842	1
2112	112.187	20.9357	-0.011189	365.062	0.0974267	0	10.692	1		1212	87.1167	8.95268	-0.00792635	256.266	0.117489	0	6.88734	1
2118	80.7298	19.1711	-0.00935997	304.071	0.161183	0	4.96569	1		1212	55.8555	13.4011	-0.00696024	224.051	0.115248	0	11.0338	1
2122	85.2248	17.0608	-0.00804663	260.277	0.148333	0	4.96569	1		1212	83.6169	22.8003	-0.00867032	281.074	0.221195	0	6.39842	1
2124	105.998	23.4234	-0.00999632	325.29	0.113718	0	21.7254	1		1214	11.4291	25.4371	-0.0085932	278.503	0.235517	0	4.61711	1
2126	22.3183	26.751	-0.00956511	310.911	0.0789552	0	7.88247	1		1216	101.835	8.56748	-0.00737234	237.793	0.251347	0	5.18459	1
2130	113.113	5.99082	-0.00758116	244.756	0.149779	0	39.9659	1		1216	44.9206	14.8751	-0.00945141	307.12	0.262284	0	11.0338	1
2133	24.0822	8.77851	-0.0162241	532.956	0.17464	0	16.1603	1		1216	89.5839	15.383	-0.0088717	287.789	0.165323	0	6.78397	1
2135	76.1516	21.1938	-0.00944065	306.761	0.105961	0	8.72566	1		1218	97.8377	16.4538	-0.00782104	252.755	0.303854	0	6.61106	1
2137	83.0097	15.799	-0.00847198	274.46	0.171617	0	8.72566	1		1218	11.9576	18.1358	-0.00805351	260.506	0.0883826	0	7.32043	1
2138	61.4705	17.4468	-0.00899722	291.974	0.0922089	0	15.1517	1		1219	106.892	9.71148	-0.00651543	209.219	0.259423	0	5.18459	1
2142	45.0798	23.3729	-0.0098261	319.614	0.131202	0	8.00719	1		1219	64.2141	16.2102	-0.00765938	247.364	0.112155	0	4.6191	1
2142	36.417	25.1475	-0.0078384	253.333	0.173293	0	5.08285	1		1219	93.1738	21.1393	-0.00823801	266.658	0.335217	0	6.61106	1
2144	84.1966	18.6283	-0.00937265	304.493	0.108243	0	19.4369	1		1220	113.22	24.034	-0.00581467	185.852	0.231115	0	7.02417	1
2144	120.291	5.61535	-0.0104521	340.487	0.221944	0	11.0995	1		1221	6.89891	7.17406	-0.00744214	240.12	0.135989	0	9.48739	1
2144	109.814	9.28208	-0.00827064	267.746	0.116028	0	11.0995	1		1222	16.0341	9.73528	-0.00825014	267.063	0.303894	0	9.33733	1
2145	65.6546	24.4582	-0.0092724	301.15	0.100797	0	19.4369	1		1224	110.728	17.4667	-0.0083863	271.603	0.17126	0	7.02417	1
2146	37.7139	20.2329	-0.00897212	291.138	0.127258	0	5.08285	1		1224	63.8341	20.8136	-0.00800695	258.954	0.159368	0	4.6191	1
2148	23.4709	9.67056	-0.00884471	286.889	0.0898549	0	17.732	1		1225	36.3411	19.1206	-0.00898943	291.715	0.117763	0	9.45729	1
2151	60.2298	22.7915	-0.00758631	244.928	0.21765	0	17.1222	1		1225	59.5146	11.1673	-0.00838216	271.465	0.128694	0	5.88658	1
2152	42.5327	7.29748	-0.0128019	418.842	0.0736252	0	19.2089	1		1227	66.8025	15.2111	-0.00775829	250.662	0.178056	0	6.34034	1
2155	107.119	8.65566	-0.0085474	276.975	0.0885948	0	13.6038	1		1228	78.6029	16.2962	-0.00733813	236.652	0.102805	0	11.2737	1
2158	93.5156	8.57863	-0.0096336	313.195	0.0824986	0	13.6038	1		1228	89.7633	19.1114	-0.00800823	258.996	0.112297	0	7.67075	1
2159	60.3453	8.73131	-0.00990409	322.214	0.0892885	0	12.8322	1		1228	44.1637	24.4355	-0.0104436	340.205	0.187676	0	9.45729	1
2163	76.7159	25.329	-0.00787579	254.58	0.0959514	0	18.8531	1		1229	113.225	5.59698	-0.00695581	223.903	0.138941	0	6.00497	1
2166	61.3133	14.457	-0.0139444	456.938	0.0769734	0	18.8531	1		1229	54.598	14.4044	-0.00847733	274.639	0.0968033	0	5.88658	1
2169	86.1588	5.47345	-0.0144867	475.023	0.0748779	0	22.5785	1		1230	120.844	22.3708	-0.00841951	272.711	0.224715	0	12.5062	1
2170	38.6956	15.571	-0.00869775	281.989	0.0773757	0	22.6451	1		1232	14.9571	23.4101	-0.00760393	245.515	0.416802	0	4.55718	1
2172	67.8421	18.6752	-0.00959605	311.943	0.140765	0	22.5785	1		1233	85.3105	25.3574	-0.00997475	324.571	0.273686	0	7.67075	1
2179	53.7734	23.2938	-0.00789455	255.206	0.102438	0	15.2694	1		1234	114.916	11.3588	-0.00803326	259.831	0.149702	0	5.72423	1
2180	112.025	13.445	-0.00861525	279.238	0.104203	0	13.3261	1		1234	19.0905	25.3293	-0.00863939	280.043	0.240252	0	4.55718	1
2183	99.4768	17.931	-0.00835203	270.461	0.103518	0	13.3261	1		1235	72.8645	11.1404	-0.00722553	232.897	0.13355	0	11.2751	1
2184	75.5717	12.8739	-0.00979608	318.613	0.137084	0	9.18477	1		1235	8.82101	18.8527	-0.00732371	236.171	0.1758	0	4.89249	1
2184	18.1027	24.5346	-0.00940559	305.592	0.0848199	0	4.69412	1		1236	84.1362	10.8643	-0.00818628	264.934	0.110395	0	11.2751	1
2184	66.6625	15.107	-0.00939141	305.119	0.101611	0	9.18477	1		1236	112.943	23.788	-0.00641312	205.807	0.424336	0	6.89309	1
2186	45.0065	14.7907	-0.00887774	287.99	0.096782	0	8.05694	1		1237	5.41308	27.3073	-0.00881472	285.889	0.254851	0	8.32373	1
2189	19.0833	19.944	-0.00847508	274.564	0.0890008	0	4.69412	1		1237	48.3936	17.2034	-0.00756251	244.134	0.375173	0	6.41756	1
2190	52.7888	12.705	-0.00929556	301.923	0.0712344	0	8.05694	1		1238	49.2667	23.5613	-0.008864	287.532	0.309148	0	6.41756	1
2193	68.0907	17.5155	-0.0074162	239.255	0.0794326	0	16.0402	1		1239	45.4781	6.07993	-0.00640683	205.597	0.108132	0	11.4992	1
2193	114.814	13.2143	-0.00813424	263.198	0.137028	0	9.89301	1		1239	114.466	17.0653	-0.00682951	219.692	0.151507	0	5.72423	1
2194	38.8001	21.3594	-0.0184541	607.318	0.0740493	0	16.4494	1		1239	12.1583	22.4303	-0.00830482	268.886	0.180094	0	4.89249	1
2195	95.5991	16.2982	-0.00918811	298.34	0.120887	0	9.67588	1		1240	120.681	7.65845	-0.00733043	236.395	0.144383	0	11.2743	1
2197	104.936	13.7587	-0.0154296	506.465	0.0975314	0	8.17094	1		1240	28.9421	23.6097	-0.00837766	271.315	0.260917	0	5.62752	1
2198	21.3017	16.4922	-0.00918323	298.177	0.0679807	0	18.1627	1		1242	26.2952	18.6435	-0.00863896	280.028	0.237607	0	5.62752	1
2201	97.8827	9.6333	-0.0101842	331.555	0.118399	0	8.17094	1		1242	69.0907	25.6097	-0.00819027	265.067	0.10284	0	17.2953	1
2203	66.1298	23.621	-0.0130264	426.327	0.13259	0	8.25994	1		1242	118.321	26.7414	-0.00794567	256.91	0.228627	0	10.4158	1
2204	71.725	13.7606	-0.00957015	311.079	0.218976	0	6.5412	1		1246	26.3554	9.29419	-0.00679892	218.672	0.107439	0	9.34954	1
2204	58.4144	26.5703	-0.00878588	284.927	0.114296	0	8.25994	1		1247	118.717	15.3128	-0.00876709	284.301	0.146485	0	11.4355	1
2206	20.0831	18.4093	-0.00801553	259.24	0.0737276	0	15.6273	1		1247	87.1932	7.28271	-0.0110329	359.856	0.113827	0	7.40798	1
2207	118.231	14.8887	0.00486021	-154.025	0.156376	0	14.8085	1		1247	5.89215	15.9872	-0.00719297	231.811	0.123237	0	10.3089	1
2209	68.7395	7.9404	-0.00898429	291.543	0.136911	0	6.5412	1		1248	59.4935	17.0856	-0.00748425	241.524	0.102032	0	8.38865	1
2210	105.266	7.73225	-0.00920602	298.937	0.0922914	0	14.8085	1		1248	101.326	9.57415	-0.00893291	289.83	0.20332	0	13.6505	1
2211	8.86808	7.52648	-0.00954187	310.136	0.0806616	0	15.6273	1		1248	88.429	14.5869	-0.00526779	167.616	0.311735	0	7.40798	1
2213	108.215	26.7938	-0.0136519	447.186	0.0868536	0	19.2883	1		1249	39.4782	26.0894	-0.00743404	239.85	0.0907199	0	21.314	1
2217	59.3901	13.7688	-0.0150796	494.792	0.0711582	0	13.4048	1		1251	11.4566	7.30902	-0.00690072	222.066	0.113023	0	10.3089	1
2219	26.3284	14.559	-0.00690658	222.262	0.0992905	0	33.0712	1		1252	55.5503	9.68152	-0.00800654	258.94	0.0923024	0	8.38865	1
2219	72.0733	18.1076	-0.00704464	226.865	0.150236	0	9.42424	1		1253	90.7967	26.0261	-0.00644136	206.749	0.233348	0	11.6816	1
2223	66.9961	10.1679	-0.0156541	513.951	0.0734379	0	6.11924	1		1254	87.4378	7.3321	-0.00919979	298.729	0.170281	0	6.36743	1
2226	39.8923	17.941	-0.00751722	242.624	0.234528	0	6.16644	1		1256	81.0817	7.71144	-0.0074188	239.342	0.24294	0	6.36743	1
2227	76.0408	11.8783	-0.0130484	427.063	0.0985889	0	9.205	1		1256	44.6626	27.2096	-0.00787077	254.413	0.104387	0	17.0262	1
2227	65.7099	16.1504	-0.00915273	297.16	0.140141	0	6.11924	1		1257	74.1938	15.8234	-0.00634038	203.381	0.132882	0	9.3266	1
2228	43.7166	13.1037	-0.00971323	315.85	0.127261	0	6.16644	1		1257	17.2094	16.3361	-0.00841617	272.599	0.20887	0	6.41908	1
2233	47.2489	7.1096	-0.00752438	242.862	0.120481	0	6.95745	1		1257	94.4355	9.25523	-0.0057122	182.435	0.334187	0	7.25718	1
2233	60.2914	10.481	-0.00977111	317.78	0.0867407	0	13.4712	1		1258	116.882	27.1393	-0.0120295	393.088	0.118051	0	9.67601	1
2233	113.899	19.9468	-0.00830694	268.957	0.0849532	0	28.784	1		1259	27.6871	25.8967	-0.00832973	269.717	0.159319	0	14.184	1
2234	10.7596	9.48913	-0.008662	280.796	0.0717727	0	17.56	1		1259	11.7324	19.6837	-0.0104996	342.073	0.215781	0	6.41908	1
2234	87.918	7.55685	-0.00808531	261.567	0.0962343	0	27.7809	1		1260	115.03	17.642	-0.00717138	231.091	0.183767	0	9.67601	1
2234	25.3067	19.3246	-0.00867502	281.231	0.0877533	0	17.56	1		1261	66.1125	11.1672	-0.00731565	235.902	0.109618	0	9.3266	1
2239	48.8596	19.519	-0.00916639	297.616	0.072866	0	23.5537	1		1262	50.0366	7.24401	-0.00668941	215.02	0.132204	0	12.1013	1
2244	99.3742	25.1611	-0.00761709	245.954	0.101203	0	9.68296	1		1264	111.4	26.7756	-0.0105243	342.895	0.102373	0	9.82852	1
2246	9.55485	7.33943	-0.00858924	278.371	0.158922	0	5.95253	1		1264	87.4169	7.23106	-0.00753045	243.065	0.104235	0	12.2283	1
2246	30.9386	26.1963	-0.00933302	303.172	0.235492	0	6.57137	1		1264	49.1591	19.3134	-0.00718294	231.477	0.2204	0	5.11466	1
2246	37.1909	24.1737	-0.0100331	326.516	0.236987	0	6.57137	1		1265	33.1385	15.043	-0.0175616	577.557	0.0992201	0	9.33208	1
2248	107.77	20.3369	-0.0145026	475.551	0.0727287	0	9.68296	1		1266	47.3945	24.1141	-0.00711195	229.11	0.254173	0	5.11466	1
2249	78.3754	19.679	-0.00848972	275.052	0.12281	0	19.1184	1		1269	34.9936	24.1888	-0.0067659	217.571	0.176769	0	9.33208	1
2249	114.273	8.9582	-0.00960421	312.215	0.156539	0	13.1061	1		1269	95.5286	23.7967	-0.00777979	251.379	0.247049	0	4.94371	1
2249	12.9598	12.222	-0.0086217	279.453	0.247489	0	5.9189	1		1270	72.9783	17.9665	-0.00884857	287.018	0.248438	0	18.2217	1
2252	94.2023	8.95423	-0.00814519	263.563	0.116582	0	17.71	1		1270	58.9547	6.33176	-0.0040422	126.748	0.250955	0	18.2217	1
2254	29.5901	23.3571	-0.00947616	307.945	0.239993	0	14.5716	1		1271	37.2829	13.3284	-0.00609185	195.094	0.239146	0	11.0991	1
2254	120.25	25.4886	-0.0174497	573.825	0.0923265	0	13.2774	1		1271	109.169	17.5434	-0.00722312	232.817	0.120732	0	10.9404	1
2256	112.741	14.5384	-0.00869452	281.881	0.106517	0	13.2774	1		1273	10.6526	22.1361	-0.0076629	247.481	0.111868	0	6.07036	1
2256	5.9474	23.5678	-0.00824675	266.95	0.0776172	0	16.1303	1		1273	118.554	25.7875	-0.00653427	209.847	0.12512	0	12.4919	1
2257	18.6936	13.6825	-0.0080443	260.199	0.0862679	0	14.5716	1		1273	99.409	26.8599	-0.00728377	234.839	0.336175	0	4.94371	1
2263	50.7058	14.6244	-0.0183176	602.767	0.0729301	0	23.9105	1		1274	10.7738	5.86741	-0.0134382	440.06	0.204583	0	6.36881	1
2263	105.431	23.7213	-0.00839672	271.951	0.0981784	0	17.1747	1		1274	109.289	6.60362	-0.0112834	368.206	0.0975349	0	10.9404	1
2264	13.462	21.1906	-0.00794767	256.977	0.0959365	0	15.3689	1		1276	20.2569	15.0876	-0.00490508	155.521	0.304918	0	7.5304	1
2265	89.2266	18.0309	-0.00125892	33.939	0.424088	0	17.1747	1		1277	86.0113	18.7471	-0.00774279	250.145	0.258118	0	5.98006	1
2265	28.6131	23.769	-0.00994397	323.544	0.0722285	0	15.3689	1		1278	102.894	19.448	-0.00831982	269.387	0.0884011	0	8.19042	1
2272	61.257	24.8964	-0.0105696	344.408	0.0976821	0	17.0477	1		1278	12.8563	16.4799	-0.00495807	157.288	0.419715	0	4.37232	1
2274	31.1214	23.831	-0.00919153	298.454	0.0938559	0	15.8339	1		1280	87.303	12.9082	-0.00835539	270.572	0.150569	0	5.98006	1
2275	51.5897	10.8548	-0.00913217	296.475	0.142869	0	6.92136	1		1280	9.43394	13.7588	-0.00671967	216.029	0.213593	0	4.37232	1
2275	101.118	26.6233	-0.00860013	278.733	0.121265	0	9.92691	1		1281	47.3584	23.8341	-0.00774883	250.347	0.118812	0	9.87951	1
2277	69.6878	6.03821	-0.0087733	284.508	0.093385	0	10.5019	1		1282	30.6592	24.5421	-0.00838296	271.492	0.19293	0	4.55735	1
2277	97.2896	17.4644	-0.00679481	218.535	0.137893	0	9.92691	1		1282	12.2099	24.7674	-0.00696159	224.096	0.331776	0	8.31265	1
2278	37.693	9.42517	-0.0104972	341.992	0.125831	0	6.78984	1		1283	83.0503	21.9177	-0.00928707	301.64	0.178872	0	9.96277	1
2280	77.0064	13.57	-0.00343661	106.555	0.295898	0	10.5019	1		1283	38.3365	18.2655	-0.00734439	236.861	0.199806	0	8.66664	1
2284	83.414	23.0177	-0.00807393	261.187	0.0984525	0	11.4156	1		1286	98.8639	17.7799	-0.0068741	221.179	0.149606	0	5.38355	1
2285	10.0926	13.7859	-0.00904255	293.486	0.0756479	0	34.6958	1		1286	34.8964	26.2201	-0.011797	385.334	0.152952	0	4.55735	1
2285	118.617	16.5953	-0.00942564	306.26	0.0977804	0	27.6241	1		1287	26.1265	19.5624	-0.00655334	210.483	0.310815	0	6.73372	1
2286	91.8062	9.94063	-0.0103522	337.155	0.0919249	0	15.5383	1		1287	120.061	24.9616	-0.0081588	264.017	0.295658	0	14.6941	1
2289	44.9191	8.79319	-0.00911636	295.947	0.165731	0	5.58941	1		1289	65.7406	13.2599	-0.0155621	510.881	0.0747363	0	14.5304	1
2292	80.5569	20.1976	-0.00793161	256.442	0.0917103	0	26.7108	1		1291	102.584	13.8885	-0.00805373	260.514	0.129957	0	5.38355	1
2293	49.9082	11.3133	-0.010955	357.259	0.111036	0	5.58941	1		1292	105.57	22.5266	-0.00694972	223.7	0.222635	0	4.21187	1
2293	107.18	22.3632	-0.00850172	275.452	0.0925805	0	26.7108	1		1293	22.1571	26.1104	-0.0078837	254.844	0.138773	0	12.3716	1
2302	57.8853	11.9403	-0.00902622	292.942	0.0939601	0	10.8715	1		1294	6.81737	6.08785	-0.00714426	230.187	0.115344	0	12.1321	1
2303	25.7696	8.21494	-0.00644049	206.72	0.192988	0	16.5508	1		1295	96.3609	17.4213	-0.00584724	186.938	0.173717	0	7.15608	1
2304	66.5331	18.5286	-0.0074305	239.732	0.122065	0	10.8715	1		1295	63.3121	19.9016	-0.00672224	216.115	0.127228	0	8.45452	1
2305	9.84233	12.715	-0.0114402	373.436	0.214371	0	8.01376	1		1297	24.9601	14.0605	-0.00803073	259.747	0.139697	0	9.71898	1
2309	16.5609	8.34679	-0.00873157	283.116	0.112009	0	8.01376	1		1297	71.7373	20.6059	-0.00723769	233.303	0.14062	0	6.34028	1
2315	95.0013	11.6291	-0.00906172	294.125	0.084975	0	14.3816	1		1297	109.013	24.9527	-0.00782722	252.961	0.285083	0	4.21187	1
2317	59.729	15.262	-0.0134199	439.451	0.0700651	0	21.2159	1		1298	92.2601	9.57952	-0.0086826	281.483	0.147578	0	6.90527	1
2317	80.9353	14.6254	-0.00765978	247.377	0.109941	0	14.3816	1		1298	15.2687	14.7921	-0.00712568	229.568	0.106267	0	9.71898	1
2321	8.82066	19.0428	-0.00872971	283.054	0.0612572	0	10.4263	1		1298	92.2811	25.769	-0.00729565	235.235	0.300423	0	9.2913	1
2321	120.928	19.0377	-0.00856703	277.63	0.11534	0	13.4053	1		1299	82.8409	19.7889	-0.00998987	325.075	0.132272	0	11.1336	1
2324	81.6205	22.6488	-0.00772458	249.538	0.0949642	0	16.2509	1		1300	51.4494	10.0023	-0.0087052	282.237	0.183254	0	6.61119	1
2325	18.6961	15.6984	-0.00887246	287.814	0.0775032	0	10.4263	1		1300	41.4256	24.2791	-0.00621959	199.354	0.150413	0	9.33761	1
2326	103.641	26.913	-0.00672052	216.057	0.167075	0	9.63908	1		1301	98.9369	11.3411	-0.00928928	301.713	0.26302	0	6.90527	1
2326	107.555	18.1044	-0.00803353	259.84	0.13916	0	9.63908	1		1302	42.8434	15.0498	-0.00654948	210.354	0.199555	0	8.4331	1
2327	94.0025	10.2681	-0.00973343	316.524	0.117086	0	9.8932	1		1302	65.6844	22.4933	-0.00727256	234.466	0.215012	0	6.34028	1
2328	66.3736	17.0252	-0.00702224	226.118	0.151475	0	7.28642	1		1303	45.5308	7.05635	-0.010994	358.557	0.201655	0	6.61119	1
2330	68.5665	10.0766	-0.00699677	225.269	0.15599	0	7.28642	1		1306	70.1264	7.9215	-0.00730476	235.539	0.0923148	0	10.3355	1
2332	100.281	17.9141	-0.00734825	236.989	0.127062	0	9.8932	1		1307	110.043	22.8397	-0.00431007	135.68	0.361481	0	14.7447	1
2335	80.8344	16.1013	-0.00882825	286.34	0.0862401	0	10.7773	1		1308	78.8277	17.8074	-0.0075764	244.597	0.314284	0	5.92423	1
2338	32.759	23.3707	-0.0076952	248.559	0.0816764	0	16.2331	1		1308	52.1735	6.80997	-0.00800797	258.988	0.08049	0	6.64724	1
2338	57.0821	12.661	-0.0150965	495.358	0.106948	0	8.1398	1		1308	89.7882	25.62	-0.00668096	214.738	0.138371	0	13.1327	1
2338	91.2263	13.2451	-0.0101805	331.431	0.140129	0	6.76074	1		1309	79.6485	11.9403	-0.00687364	221.163	0.336427	0	5.92423	1
2340	47.8306	17.341	-0.0213156	702.735	0.0672728	0	10.3678	1		1309	86.9314	12.8018	-0.00778502	251.553	0.195205	0	7.3336	1
2340	58.1439	20.7312	-0.00855428	277.205	0.210903	0	8.1398	1		1309	58.8382	20.1823	-0.00696472	224.2	0.192479	0	9.76725	1
2341	96.0717	8.53028	-0.00939311	305.176	0.158742	0	6.76074	1		1310	50.3493	25.0132	-0.00802406	259.524	0.184295	0	9.76725	1
2342	119.145	8.98306	-0.0179483	590.451	0.104562	0	23.0775	1		1311	72.9261	18.9924	-0.00701409	225.847	0.181088	0	6.0194	1
2349	24.167	27.3278	-0.00943518	306.578	0.0921984	0	22.7217	1		1312	108.039	8.2319	-0.00764151	246.768	0.155754	0	9.85656	1
2350	55.2705	5.53568	-0.0079785	258.005	0.0956693	0	24.9494	1		1312	26.5018	9.56991	-0.00715205	230.447	0.0915056	0	7.77052	1
2350	17.1763	5.70817	-0.00874513	283.569	0.0721866	0	22.7217	1		1312	40.5734	24.6436	-0.00859546	278.578	0.113468	0	9.78288	1
2355	75.0977	20.6802	-0.00989373	321.869	0.0878819	0	16.7062	1		1313	98.1207	9.36831	-0.0073623	237.458	0.150056	0	9.98335	1
2356	48.7759	8.91293	-0.00790964	255.709	0.0977454	0	15.6526	1		1313	19.6177	25.327	-0.00792751	256.305	0.144263	0	7.33051	1
2358	38.8096	27.0845	-0.00918021	298.077	0.0942627	0	9.93977	1		1314	50.437	5.83204	-0.00817815	264.663	0.0876885	0	13.5941	1
2359	9.85035	23.4388	-0.00769851	248.669	0.0885347	0	26.5638	1		1314	117.679	10.289	-0.00768171	248.108	0.181129	0	9.85656	1
2359	110.36	26.5524	-0.00857638	277.942	0.107859	0	29.6718	1		1316	52.4909	19.2701	-0.00735848	237.33	0.0874995	0	7.53305	1
2360	89.3382	5.61232	-0.00720504	232.214	0.1362	0	13.7691	1		1317	59.9275	20.4716	-0.00845875	274.019	0.168575	0	5.41663	1
2360	35.7693	17.6211	-0.0083013	268.769	0.0963551	0	9.93977	1		1317	33.8384	12.1301	-0.00758962	245.038	0.0983581	0	7.77052	1
2360	59.8176	27.4342	-0.00804684	260.284	0.219808	0	16.7062	1		1317	26.1259	21.9537	-0.00866035	280.742	0.100661	0	7.33051	1
2365	101.486	12.0941	-0.00748216	241.455	0.117832	0	13.7691	1		1320	35.9707	25.5779	-0.00804823	260.33	0.132628	0	10.4907	1
2365	77.2673	23.8755	-0.007772	251.119	0.100736	0	17.8088	1		1320	49.3607	27.2498	-0.00789235	255.132	0.121164	0	6.69574	1
2370	23.6028	26.6571	-0.0168687	554.451	0.0750754	0	6.78217	1		1321	107.113	7.92755	-0.00837109	271.096	0.175107	0	7.00522	1
2373	18.5272	22.1587	-0.0102363	333.293	0.243755	0	6.02851	1		1322	65.111	18.8995	-0.0121701	397.776	0.0979969	0	5.41663	1
2374	87.4369	16.4882	-0.00931431	302.548	0.0965135	0	24.0529	1		1322	98.5972	24.0553	-0.00796691	257.618	0.11222	0	9.993	1
2375	13.5518	18.7545	-0.00833177	269.785	0.288953	0	6.02851	1		1323	26.3419	17.339	-0.0078532	253.827	0.106668	0	5.97555	1
2376	27.4928	27.3912	-0.0144847	474.955	0.0719911	0	10.3808	1		1323	100.119	8.32022	-0.00803424	259.864	0.180683	0	7.00522	1
2378	111.146	12.4339	-0.00878457	284.884	0.0841996	0	24.0529	1		1324	54.5272	22.9907	-0.00839126	271.769	0.137706	0	6.69574	1
2384	17.2009	20.4717	-0.00694984	223.704	0.0934568	0	34.4669	1		1325	87.2862	13.3106	-0.0072981	235.317	0.153411	0	7.58241	1
2384	51.1308	26.5319	-0.0076496	247.038	0.0907312	0	13.6487	1		1326	65.4409	10.9802	-0.00692161	222.763	0.201347	0	4.84822	1
2386	90.834	18.6446	-0.00847071	274.418	0.403063	0	5.26191	1		1326	94.711	14.8489	-0.00849222	275.135	0.185916	0	6.4358	1
2387	69.9438	10.8835	-0.0128883	421.722	0.0735498	0	18.3507	1		1326	71.6265	20.4949	-0.00864343	280.177	0.235077	0	6.70804	1
2387	96.087	18.9496	-0.010068	327.681	0.337486	0	5.26191	1		1327	78.2903	24.9937	-0.00789064	255.076	0.289885	0	8.04023	1
2387	110.052	20.4672	-0.00876791	284.328	0.103685	0	14.0473	1		1328	31.7025	19.9792	-0.00789086	255.083	0.123405	0	5.97555	1
2389	51.7037	12.8951	-0.00723059	233.066	0.101426	0	13.6487	1		1329	95.6991	21.2084	-0.00754002	243.384	0.16259	0	6.4358	1
2390	25.763	8.66256	-0.00934596	303.603	0.261172	0	14.1168	1		1329	69.9395	12.7879	-0.00724634	233.591	0.21688	0	4.84822	1
2393	13.288	15.27	-0.00868069	281.42	0.0823247	0	14.1168	1		1330	92.4501	7.25432	-0.0135831	444.892	0.210122	0	4.18266	1
2394	69.7989	24.0251	-0.0097042	315.549	0.113107	0	5.55794	1		1330	41.3269	22.9258	-0.0081018	262.117	0.120541	0	10.0653	1
2396	58.9871	9.04473	-0.0075744	244.53	0.0966042	0	16.8887	1		1331	21.3582	23.1232	-0.00981006	319.079	0.165967	0	10.8116	1
2396	29.0071	20.347	-0.0100339	326.541	0.0813456	0	15.1191	1		1333	106.907	26.9792	-0.00668995	215.038	0.161581	0	12.606	1
2397	90.413	18.6917	-0.007267	234.28	0.119657	0	5.66993	1		1333	53.357	7.78887	-0.00533615	169.895	0.306504	0	7.42186	1
2398	43.3858	25.0202	-0.0101341	329.884	0.0632612	0	15.1191	1		1335	30.1684	9.91993	-0.00796865	257.677	0.147761	0	4.81356	1
2399	72.5041	19.17	-0.0107926	351.842	0.0923106	0	5.55794	1		1336	118.036	8.73188	-0.00710846	228.993	0.148691	0	15.2067	1
2399	98.6493	8.98143	-0.00913063	296.423	0.112537	0	12.7268	1		1336	17.9495	11.3318	-0.00803655	259.941	0.244159	0	12.2742	1
2400	10.5322	24.989	-0.0139691	457.764	0.0917067	0	19.0492	1		1337	62.0612	21.3806	-0.00832689	269.622	0.18232	0	16.14	1
2402	93.7469	23.2778	-0.00921873	299.361	0.096675	0	5.66993	1		1338	46.163	5.96369	-0.00773634	249.93	0.0847032	0	7.42186	1
2404	23.1521	8.07394	-0.0143437	470.254	0.0591861	0	11.5422	1		1338	94.3892	7.55605	-0.00758966	245.039	0.10407	0	17.2646	1
2407	61.9428	11.1592	-0.00898348	291.516	0.0912108	0	12.6664	1		1339	32.8085	5.89492	-0.00873606	283.266	0.149394	0	4.81356	1
2408	49.3271	10.0274	-0.00923445	299.885	0.127657	0	12.6664	1		1340	73.6966	7.99452	-0.00702582	226.238	0.179133	0	5.63693	1
2408	108.52	13.9597	-0.0087967	285.288	0.169482	0	5.72153	1		1340	98.9745	24.2006	-0.00791297	255.82	0.177263	0	13.9555	1
2408	31.5461	15.9962	-0.0158461	520.353	0.0998178	0	6.73145	1		1344	101.7	5.7854	-0.00831828	269.335	0.0933352	0	18.6157	1
2408	91.9649	16.1966	-0.00938207	304.807	0.09292	0	16.7054	1		1344	69.2709	11.4857	-0.00727321	234.487	0.133547	0	5.63693	1
2410	6.85329	8.84434	-0.0145181	476.07	0.0551659	0	25.7077	1		1346	42.9937	9.32108	-0.00956921	311.048	0.227319	0	9.07277	1
2411	74.7291	11.5262	-0.013312	435.853	0.147032	0	9.74921	1		1346	65.8375	26.9559	-0.00678929	218.351	0.157241	0	9.12539	1
2411	38.0066	17.8866	-0.013759	450.759	0.129456	0	6.73145	1		1347	119.206	19.2006	-0.00869118	281.77	0.148332	0	7.05076	1
2412	113.995	15.6212	-0.0123613	404.152	0.098751	0	5.72153	1		1348	120.869	12.3487	-0.00497886	157.981	0.333965	0	7.05076	1
2413	65.0422	10.4255	-0.00950672	308.964	0.092385	0	9.74921	1		1349	89.9057	23.2228	-0.00574054	183.38	0.16166	0	14.3142	1
2417	100.349	14.5568	-0.00937801	304.672	0.0954329	0	10.7918	1		1351	68.0654	18.1066	-0.00662595	212.904	0.148591	0	6.52307	1
2417	6.33234	21.5249	-0.0184749	608.009	0.0659943	0	16.6224	1		1354	62.0199	15.6568	-0.00736252	237.465	0.163931	0	6.52307	1
2418	105.055	24.2686	-0.00212173	62.7096	0.449214	0	10.7918	1		1354	31.1622	17.319	-0.00820994	265.722	0.0757956	0	10.6995	1
2419	79.4993	21.767	-0.00986541	320.925	0.0892361	0	18.5406	1		1354	75.9116	20.213	-0.00590237	188.776	0.359116	0	7.46899	1
2421	89.6284	6.23783	-0.00689272	221.799	0.106768	0	13.5696	1		1355	67.6044	7.05773	-0.00771622	249.259	0.115384	0	10.2533	1
2427	17.6799	13.155	-0.00887736	287.978	0.0752247	0	38.6299	1		1355	118.518	23.9266	-0.00613536	196.545	0.142389	0	10.1458	1
2427	114.214	19.8536	-0.00887267	287.821	0.0853777	0	15.8786	1		1357	115.21	14.3353	-0.00753223	243.124	0.205134	0	10.1458	1
2430	69.4472	6.05077	-0.00724414	233.518	0.115628	0	20.0509	1		1357	67.3	27.3089	-0.00797781	257.982	0.130997	0	8.32188	1
2430	103.898	7.78208	-0.0082558	267.252	0.0892008	0	11.9707	1		1358	82.873	22.9193	-0.013785	451.625	0.102261	0	5.94403	1
2430	55.5956	20.5481	-0.00998376	324.871	0.169372	0	8.14031	1		1359	12.9129	9.1196	-0.00876306	284.167	0.0846598	0	8.26027	1
2432	60.5571	27.0017	-0.00899701	291.968	0.183179	0	8.14031	1		1360	84.8831	8.26022	-0.00699214	225.115	0.143798	0	11.1757	1
2435	92.0372	6.1655	-0.00929531	301.915	0.129826	0	7.66243	1		1360	11.2196	17.2045	-0.00578034	184.707	0.222404	0	8.26027	1
2435	38.3917	18.2212	-0.00908833	295.013	0.134558	0	7.3463	1		1360	42.4621	5.58473	-0.00843373	273.185	0.102635	0	9.62963	1
2436	88.5018	12.9636	-0.0071299	229.708	0.214215	0	7.66243	1		1362	59.0232	26.444	-0.00826949	267.708	0.166109	0	8.32188	1
2438	33.1515	13.0725	-0.00770523	248.893	0.249376	0	7.3463	1		1363	94.2383	14.3738	-0.00795891	257.352	0.101813	0	7.75203	1
2439	79.981	27.5082	-0.00862195	279.461	0.104223	0	11.5553	1		1363	77.1298	21.3873	-0.00852326	276.17	0.105296	0	5.94403	1
2442	94.5876	14.4517	-0.00913746	296.651	0.0989187	0	7.85626	1		1363	51.2443	9.53468	-0.0125853	411.621	0.235733	0	5.61485	1
2442	70.2259	21.3144	-0.00761899	246.017	0.103745	0	11.5553	1		1365	22.2464	26.8377	-0.00781263	252.474	0.0720539	0	14.6421	1
2443	96.0173	22.1768	-0.00824003	266.726	0.135292	0	7.85626	1		1365	104.365	20.0052	-0.00960021	312.081	0.16932	0	6.65004	1
2447	50.6409	5.45631	-0.0136421	446.859	0.0694343	0	9.40807	1		1367	97.8311	21.243	-0.00782243	252.801	0.238096	0	6.65004	1
2448	59.6715	8.09468	-0.00792478	256.214	0.183551	0	9.40807	1		1367	120.231	23.029	-0.00720245	232.127	0.141431	0	12.0893	1
2454	38.2125	20.4597	-0.00888911	288.369	0.0887026	0	15.9453	1		1371	53.4511	7.30155	-0.00904983	293.729	0.0984619	0	7.02932	1
2454	8.41219	11.175	-0.0151396	496.792	0.0604917	0	9.738	1		1372	76.3921	8.4228	-0.0153931	505.246	0.105053	0	9.48036	1
2455	83.2398	10.3895	-0.00967276	314.501	0.128091	0	11.2246	1		1372	109.134	18.2336	-0.00868802	281.664	0.153098	0	8.63426	1
2456	16.4847	5.72859	-0.00845175	273.786	0.227568	0	9.738	1		1373	61.6683	21.3811	-0.0137154	449.305	0.0719266	0	12.0203	1
2457	84.3423	21.5599	-0.00790321	255.494	0.107511	0	11.2246	1		1374	96.0268	26.1399	-0.00804086	260.085	0.244221	0	9.34133	1
2460	46.7136	16.9096	-0.00904888	293.697	0.0956385	0	8.50109	1		1376	96.5572	7.03697	-0.00724918	233.686	0.254926	0	10.7472	1
2461	35.3158	7.37146	-0.00728757	234.966	0.095026	0	13.193	1		1376	49.9859	13.4174	-0.00852943	276.376	0.238141	0	7.02932	1
2463	48.9363	25.1149	-0.00896004	290.735	0.0947378	0	8.50109	1		1376	93.185	17.2414	-0.00789365	255.176	0.127444	0	9.34133	1
2470	106.596	22.1018	-0.00732369	236.17	0.121885	0	15.7416	1		1377	72.9601	17.2601	-0.00608724	194.941	0.114584	0	9.48036	1
2474	117.482	10.7304	-0.00913638	296.615	0.10511	0	15.7416	1		1377	117.754	18.7233	-0.00530919	168.996	0.43116	0	8.63426	1
2475	68.0565	7.87526	-0.01012	329.413	0.0828733	0	28.3527	1		1378	80.1479	8.05878	-0.00750457	242.202	0.102519	0	11.676	1
2478	45.1944	24.6442	-0.0074705	241.066	0.128335	0	28.3527	1		1378	14.4877	24.3266	-0.00763172	246.442	0.109553	0	35.6658	1
2485	7.03844	18.7499	-0.00773139	249.765	0.086923	0	17.6731	1		1380	110.361	9.21904	-0.00774556	250.238	0.384511	0	12.0411	1
2487	57.7975	10.8581	-0.00815182	263.785	0.0844249	0	15.1677	1		1385	77.8176	20.2072	-0.00810082	262.084	0.117711	0	10.7502	1
2487	23.9275	13.5445	-0.00838848	271.676	0.079974	0	9.59345	1		1385	57.5145	22.2892	-0.00736927	237.69	0.360305	0	5.29295	1
2488	89.6573	16.9698	-0.00833384	269.854	0.235199	0	6.34459	1		1386	52.8305	13.4174	-0.00521316	165.794	0.227433	0	10.0323	1
2488	34.0785	23.9749	-0.00988449	321.561	0.0865428	0	14.5545	1		1386	105.431	13.7104	-0.00851481	275.888	0.259284	0	6.88581	1
2489	50.8738	24.3534	-0.00974995	317.075	0.0863676	0	15.1677	1		1386	53.0025	25.0563	-0.00821741	265.972	0.312397	0	5.29295	1
2490	87.4608	11.0176	-0.00861435	279.208	0.202544	0	6.34459	1		1387	84.528	11.8084	-0.00907623	294.609	0.11611	0	10.7502	1
2492	17.915	21.02	-0.00857637	277.941	0.0788376	0	9.59345	1		1388	13.3147	25.548	-0.00769142	248.433	0.0960917	0	9.31989	1
2494	66.3253	26.8315	-0.00736497	237.547	0.131426	0	15.649	1		1388	118.302	7.16351	-0.00724551	233.563	0.133683	0	14.4403	1
2497	43.2531	17.4093	-0.00854812	276.999	0.0857989	0	10.8859	1		1390	24.3755	9.06656	-0.00888652	288.283	0.234491	0	6.62939	1
2502	64.1692	9.11196	-0.00904573	293.592	0.0940955	0	8.44661	1		1391	18.5789	12.2834	-0.0075886	245.004	0.406861	0	5.2931	1
2507	95.0826	20.4257	-0.00753385	243.178	0.0982386	0	18.8904	1		1392	15.3059	16.4433	-0.00760581	245.578	0.283846	0	5.2931	1
2508	47.3683	25.5544	-0.00833383	269.854	0.100907	0	15.584	1		1392	105.581	22.2169	-0.00783666	253.276	0.29645	0	6.62986	1
2510	113.234	25.6581	-0.00818891	265.021	0.262664	0	18.8904	1		1393	61.5736	14.6011	-0.00779117	251.759	0.12487	0	7.12865	1
2517	11.9905	18.7132	-0.00732186	236.109	0.0700157	0	12.5314	1		1393	86.0768	9.34674	-0.00868611	281.601	0.242063	0	18.8853	1
2519	72.8035	6.88734	-0.00909107	295.104	0.0782223	0	20.5556	1		1396	46.6843	25.388	-0.00809234	261.801	0.098537	0	11.6181	1
2520	6.71595	7.34599	-0.0141177	462.719	0.0554314	0	12.5314	1		1397	117.434	14.5039	-0.00607617	194.571	0.143918	0	13.8861	1
2520	66.6513	26.5007	-0.00761557	245.903	0.0973163	0	20.5556	1		1397	58.7876	21.1628	-0.00762875	246.343	0.11985	0	7.12865	1
2527	75.6692	11.7579	-0.00979929	318.72	0.106098	0	9.9375	1		1398	103.657	16.2448	-0.00653801	209.972	0.139826	0	12.6056	1
2528	66.099	26.2387	-0.00966363	314.196	0.0953617	0	13.4471	1		1398	32.9778	16.2883	-0.00710808	228.981	0.314215	0	6.19939	1
2529	49.8826	8.44974	-0.00797477	257.881	0.0933755	0	16.4864	1		1400	48.5347	13.9182	-0.00814451	263.541	0.0848108	0	7.52462	1
2529	65.7859	12.7953	-0.0156443	513.623	0.07606	0	9.9375	1		1400	81.2108	19.5506	-0.00636976	204.361	0.444598	0	5.15417	1
2537	62.3288	20.5245	-0.0119155	389.285	0.125193	0	10.0015	1		1402	80.8068	10.6604	-0.00825449	267.208	0.351856	0	7.66618	1
2537	10.1986	10.8196	-0.00760023	245.391	0.0935192	0	49.0766	1		1403	76.6689	17.114	-0.00841917	272.699	0.346275	0	5.15417	1
2538	108.649	12.1617	-0.00902051	292.751	0.107385	0	47.0692	1		1403	68.2429	23.7742	-0.0137767	451.349	0.100519	0	10.7404	1
2547	7.70073	13.4469	-0.0114468	373.657	0.194421	0	37.4554	1		1404	80.4485	24.914	-0.00855442	277.209	0.173059	0	5.41737	1
2548	113.054	7.05758	-0.0148356	486.658	0.0858653	0	38.3431	1		1405	55.9089	12.4213	-0.00673468	216.53	0.123804	0	7.52462	1
2549	64.3584	8.87999	-0.00867453	281.215	0.107356	0	7.86465	1		1406	7.56248	9.27396	-0.0107145	349.238	0.156194	0	5.12486	1
2552	45.017	10.2222	-0.00827888	268.021	0.0738351	0	12.0293	1		1411	43.1848	16.5608	-0.00796016	257.394	0.152309	0	6.19967	1
2553	56.9701	11.5752	-0.0103475	337.002	0.090176	0	7.86465	1		1411	30.7528	25.1543	-0.00685872	220.666	0.135219	0	14.6453	1
2554	52.7494	22.2905	-0.00766843	247.666	0.104291	0	11.5165	1		1411	85.7975	10.5605	-0.00610572	195.557	0.133396	0	10.3415	1
2555	103.221	7.27287	-0.0181141	595.98	0.0797216	0	46.4506	1		1412	120.954	10.1263	-0.00573612	183.233	0.177888	0	7.80042	1
2560	27.3911	17.3358	-0.00984351	320.194	0.0752294	0	10.9507	1		1412	105.419	15.0766	-0.00866541	280.91	0.299318	0	6.81509	1
2563	64.9788	6.14617	-0.00816789	264.32	0.137658	0	13.6458	1		1413	111.759	17.5776	-0.00830329	268.835	0.198143	0	6.81509	1
2563	103.021	16.4841	-0.00947741	307.987	0.169753	0	6.58337	1		1414	49.3841	16.6317	-0.00816217	264.13	0.192482	0	6.19967	1
2564	75.3175	15.0523	-0.00776439	250.866	0.130627	0	13.6458	1		1414	120.399	17.907	-0.00727184	234.441	0.154025	0	7.80042	1
2564	91.6194	23.8248	-0.00240365	72.1105	0.325946	0	13.5604	1		1415	70.7872	20.9117	-0.00728825	234.989	0.227583	0	6.88518	1
2565	21.2446	8.27274	-0.00966859	314.361	0.160844	0	5.84745	1		1415	37.8438	12.3401	-0.00770361	248.839	0.127889	0	6.8074	1
2565	101.696	10.0355	-0.00781822	252.661	0.188543	0	6.58337	1		1415	83.1785	20.5649	-0.00738576	238.24	0.127372	0	8.41992	1
2566	38.4514	8.22713	-0.00772636	249.597	0.321185	0	5.51506	1		1416	74.7435	15.2767	-0.007666	247.585	0.209356	0	6.88518	1
2568	43.3655	5.72372	-0.011107	362.324	0.20658	0	5.51506	1		1417	105.15	27.1182	-0.0078586	254.007	0.181841	0	8.15777	1
2568	16.8384	12.1169	-0.00999785	325.341	0.193584	0	5.84745	1		1417	91.5984	20.5456	-0.00809509	261.893	0.201817	0	6.91899	1
2571	98.1477	10.7065	-0.0144661	474.336	0.108808	0	7.69952	1		1419	17.9912	7.52096	-0.007601	245.417	0.0765013	0	9.3839	1
2572	90.6764	8.84577	-0.00913475	296.561	0.219474	0	7.34269	1		1419	97.6696	23.8642	-0.00654336	210.15	0.355679	0	4.46493	1
2573	57.7901	26.3456	-0.00831613	269.264	0.100645	0	17.5006	1		1421	94.9104	27.3745	-0.00507697	161.253	0.41696	0	4.46493	1
2574	87.3402	15.3868	-0.00744683	240.277	0.203682	0	7.34269	1		1422	107.113	12.9012	-0.00807461	261.21	0.123226	0	14.2923	1
2575	6.37272	6.73746	-0.0116308	379.79	0.0840697	0	16.8852	1		1422	41.9999	22.3717	-0.00776003	250.72	0.108267	0	4.36509	1
2578	38.4628	21.6924	-0.00854289	276.825	0.0638951	0	19.8795	1		1424	24.1052	14.6397	-0.00763437	246.53	0.109456	0	9.3839	1
2578	57.8541	8.84511	-0.0123402	403.448	0.0753652	0	17.5006	1		1424	7.28885	21.4888	-0.00786612	254.258	0.217686	0	14.9691	1
2580	93.1338	20.5481	-0.0101113	329.123	0.0983687	0	9.62575	1		1425	82.7195	13.9046	-0.00635286	203.798	0.156467	0	18.0081	1
2580	14.874	21.3264	-0.00845418	273.867	0.0843377	0	16.8852	1		1425	70.7192	27.3316	-0.0082769	267.955	0.267658	0	18.0081	1
2580	111.179	26.3904	-0.00919877	298.695	0.138262	0	10.1339	1		1426	48.9601	14.647	-0.012756	417.312	0.0982987	0	4.62398	1
2584	33.015	16.0685	-0.0151574	497.388	0.0728136	0	18.8876	1		1427	20.965	5.77732	-0.00873882	283.358	0.118497	0	7.1613	1
2584	101.052	26.0212	-0.0133671	437.69	0.104713	0	9.62575	1		1427	61.8438	6.36597	-0.0113101	369.099	0.190595	0	12.5821	1
2586	89.6091	6.06069	-0.00907227	294.477	0.0918486	0	12.9497	1		1427	39.0323	25.5728	-0.00800461	258.876	0.208385	0	4.36509	1
2586	104.345	5.42568	-0.00744625	240.257	0.111269	0	14.7498	1		1429	21.7723	25.2707	-0.00731539	235.893	0.110132	0	8.91257	1
2587	77.388	10.3431	-0.00842334	272.839	0.108381	0	12.9497	1		1429	42.6808	12.0602	-0.0092651	300.907	0.329018	0	4.26289	1
2590	46.0329	12.881	-0.0115411	376.799	0.0880793	0	31.4577	1		1432	110.386	25.5228	-0.00694002	223.377	0.128651	0	24.2674	1
2595	103.152	15.8752	-0.00897068	291.09	0.106668	0	12.7104	1		1432	28.0968	6.42648	-0.00972378	316.202	0.0650977	0	7.1613	1
2597	64.8685	26.4096	-0.0117346	383.253	0.0860152	0	39.706	1		1432	6.5663	8.66063	-0.00794424	256.863	0.18254	0	14.6846	1
2600	115.205	11.8405	-0.0224071	739.129	0.107743	0	8.7747	1		1433	92.689	7.59483	-0.00840504	272.228	0.102484	0	16.355	1
2602	5.54054	16.3073	-0.00716329	230.822	0.336596	0	52.3603	1		1433	76.9315	11.9753	-0.00701511	225.881	0.290732	0	5.18068	1
2604	118.97	19.7663	-0.0182429	600.274	0.13482	0	4.76306	1		1434	86.1879	23.6914	-0.0101503	330.423	0.216361	0	11.8631	1
2605	57.8924	15.3648	-0.00676761	217.628	0.10461	0	10.4817	1		1435	50.3166	15.1231	-0.0125855	411.628	0.0830868	0	23.861	1
2607	114.217	19.4612	-0.0069522	223.783	0.429764	0	4.76306	1		1435	76.3119	17.1188	-0.00593961	190.018	0.374848	0	5.18068	1
2610	52.8126	24.5333	-0.00655331	210.482	0.13888	0	10.4817	1		1440	81.3137	14.3727	-0.00558447	178.175	0.193254	0	5.70606	1
2611	97.9652	26.2779	0.00220953	-65.6374	0.365737	0	17.6233	1		1440	11.0356	18.1079	-0.00731527	235.89	0.141393	0	20.2083	1
2614	21.4324	20.5252	-0.00807996	261.388	0.0751372	0	31.6351	1		1441	31.1334	15.9975	-0.00213104	63.0203	0.377147	0	19.4783	1
2617	53.8441	21.0443	-0.00776214	250.791	0.0925877	0	10.8523	1		1443	120.587	7.21704	-0.0057449	183.525	0.13912	0	23.4058	1
2619	108.026	14.3564	-0.0193179	636.122	0.0754668	0	22.938	1		1443	69.5974	23.2924	-0.00793433	256.532	0.106059	0	13.7922	1
2620	56.3846	10.4936	-0.00877743	284.646	0.0803608	0	10.8523	1		1445	48.8499	25.2188	-0.0063497	203.692	0.318022	0	14.8238	1
2624	85.1074	15.3093	-0.0081597	264.047	0.107638	0	22.938	1		1446	86.2314	23.7116	-0.00800443	258.87	0.15167	0	11.3461	1
2625	44.4589	16.1796	-0.0087268	282.957	0.0907644	0	9.63087	1		1446	83.7192	12.647	-0.0070019	225.44	0.127937	0	11.3461	1
2629	36.4718	10.7981	-0.00582001	186.03	0.125386	0	4.36683	1		1446	11.9275	19.2436	-0.00736518	237.554	0.0794618	0	11.6977	1
2631	97.2624	18.3966	-0.00819134	265.102	0.0956354	0	38.0704	1		1448	8.81092	7.96868	-0.00824668	266.948	0.139225	0	5.46688	1
2634	40.3712	8.83252	-0.00727073	234.404	0.147895	0	4.36683	1		1448	64.2396	10.5834	-0.00826163	267.446	0.101645	0	9.43869	1
2634	36.5644	17.9318	-0.00659542	211.886	0.138339	0	7.13427	1		1449	110.016	14.3524	-0.00719391	231.843	0.19059	0	10.4893	1
2638	103.517	20.1591	-0.00913908	296.705	0.106325	0	9.95896	1		1450	41.5712	5.87674	-0.00766767	247.64	0.206219	0	14.9886	1
2642	102.376	10.2656	-0.0154921	508.548	0.0843643	0	9.95896	1		1451	25.7454	17.974	-0.00869413	281.868	0.0896547	0	13.8761	1
2642	45.3242	11.3842	-0.00784383	253.515	0.0955098	0	23.6738	1		1451	16.2506	6.43268	-0.00664186	213.435	0.333047	0	7.59659	1
2642	9.17805	18.4538	-0.00723633	233.257	0.093174	0	36.831	1		1451	65.6153	19.9212	-0.00731406	235.849	0.126104	0	9.43869	1
2645	63.0095	27.122	-0.00893566	289.922	0.0878253	0	23.6738	1		1452	9.36939	13.407	-0.00714106	230.08	0.243439	0	5.46688	1
2649	29.5864	26.1703	-0.00797244	257.803	0.297971	0	10.118	1		1452	42.8327	20.8122	-0.00837609	271.263	0.0863652	0	12.2753	1
2654	96.1107	19.5698	-0.0096552	313.915	0.0737672	0	34.8646	1		1452	90.7136	25.4881	-0.00845234	273.806	0.168279	0	11.6796	1
2655	34.3393	17.2754	-0.00905774	293.993	0.096419	0	27.7165	1		1452	99.5482	13.6839	-0.00717187	231.108	0.236401	0	4.89139	1
2657	61.4291	23.1363	-0.0168351	553.329	0.0717502	0	27.7165	1		1455	114.621	5.89689	-0.00949242	308.487	0.216917	0	16.9658	1
2661	103.1	8.18171	-0.00877881	284.692	0.130316	0	12.7821	1		1456	54.9246	22.926	-0.00753827	243.325	0.124902	0	10.9211	1
2663	68.6748	20.7342	-0.0154156	505.996	0.0772667	0	14.7527	1		1457	9.43105	24.8676	-0.00783364	253.175	0.221072	0	11.4107	1
2663	6.66073	18.256	-0.00769239	248.465	0.0847014	0	33.5319	1		1458	19.8493	20.2132	-0.0079136	255.841	0.13381	0	5.24916	1
2664	58.2742	10.2715	-0.00796408	257.524	0.0809674	0	14.7527	1		1459	53.4179	12.1093	-0.00656147	210.754	0.229652	0	8.83474	1
2665	109.279	19.371	-0.0155196	509.466	0.0841311	0	12.7821	1		1460	86.2894	26.4693	-0.00722696	232.945	0.0959973	0	31.5643	1
2665	39.5609	24.7342	-0.0113843	371.571	0.253805	0	23.6507	1		1460	18.3328	6.11708	-0.00574307	183.464	0.225319	0	10.9408	1
2674	111.48	12.8672	-0.00779729	251.963	0.115038	0	24.2146	1		1461	46.3277	6.83846	-0.00797378	257.848	0.071877	0	8.83474	1
2674	87.5681	16.6852	-0.0132073	432.359	0.0852426	0	23.2063	1		1463	15.8793	16.7792	-0.00791609	255.924	0.0890536	0	5.24916	1
2677	66.8847	6.16252	-0.00824437	266.87	0.155185	0	23.2063	1		1467	40.5117	26.4856	-0.0150909	495.169	0.0773122	0	9.13813	1
2680	107.921	22.9109	-0.00652388	209.501	0.106374	0	44.3222	1		1467	103.876	22.9463	-0.011537	376.665	0.371718	0	7.21564	1
2681	47.7055	20.9278	-0.00747	241.049	0.106095	0	10.3836	1		1469	28.4417	9.47573	-0.0125614	410.823	0.168061	0	11.5787	1
2686	48.2789	10.5601	-0.00890499	288.899	0.0850515	0	10.3836	1		1469	38.0838	17.6759	-0.00846241	274.141	0.221238	0	9.13813	1
2688	108.784	13.3789	-0.00805089	260.419	0.113667	0	42.9772	1		1469	99.164	17.4818	-0.0139807	458.148	0.216116	0	4.75763	1
2689	65.884	15.9541	-0.0145915	478.517	0.0783609	0	18.4129	1		1470	20.9562	18.3094	-0.00773507	249.888	0.121824	0	11.5787	1
2690	29.2081	27.1474	-0.00894758	290.319	0.0836857	0	25.2752	1		1470	84.6024	19.2639	-0.0063234	202.815	0.377681	0	4.69518	1
2696	27.3243	21.812	-0.00811718	262.629	0.11524	0	11.0468	1		1471	83.7449	23.8801	-0.0076489	247.015	0.379954	0	4.69518	1
2696	70.5873	22.7924	-0.00915416	297.208	0.0830088	0	29.1692	1		1472	9.47318	10.8728	-0.0125947	411.933	0.0717938	0	6.20427	1
2697	41.4994	20.6154	-0.00886978	287.725	0.089038	0	14.2256	1		1472	120.708	15.8803	-0.00750841	242.33	0.111448	0	18.2552	1
2698	30.2116	9.44281	-0.00898133	291.445	0.166572	0	12.7017	1		1472	94.6767	19.0625	-0.00658518	211.545	0.332864	0	4.75763	1
2698	18.0649	15.7876	-0.00900577	292.26	0.0744088	0	11.0468	1		1473	61.8824	27.1695	-0.00823779	266.651	0.122999	0	13.1793	1
2703	85.9148	14.6899	-0.00933477	303.23	0.0926157	0	14.2316	1		1474	56.6083	15.0915	-0.00723685	233.275	0.144008	0	11.2166	1
2705	71.6975	15.3286	-0.00875844	284.013	0.0701079	0	13.4224	1		1475	71.2857	9.6725	-0.00698378	224.836	0.333872	0	15.6457	1
2706	119.59	18.4535	-0.0158056	519.003	0.0830867	0	30.354	1		1476	14.5927	7.36805	-0.00740324	238.823	0.234639	0	6.20427	1
2710	61.4548	6.65413	-0.00932304	302.839	0.0899692	0	13.4224	1		1476	102.703	7.5301	-0.00820439	265.537	0.131606	0	9.26913	1
2710	89.2359	18.4436	0.00244253	-73.4067	0.220046	0	17.8128	1		1476	47.4401	8.62972	-0.00803779	259.982	0.170795	0	11.2166	1
2712	27.3476	11.9916	-0.00896775	290.992	0.0902502	0	13.7407	1		1478	28.1294	7.52139	-0.0067377	216.63	0.105817	0	13.5376	1
2712	118.273	27.0521	-0.010518	342.686	0.104593	0	30.286	1		1478	95.4296	13.2755	-0.00773782	249.979	0.0927846	0	9.26913	1
2720	32.9999	5.79909	-0.00911692	295.966	0.0857744	0	13.373	1		1479	119.821	19.0295	-0.00673756	216.626	0.192805	0	11.9512	1
2720	86.1282	12.8137	-0.00737666	237.937	0.0803249	0	44.301	1		1483	9.06593	17.4463	-0.00812414	262.861	0.0792092	0	11.1508	1
2729	113.592	6.75107	-0.00791324	255.829	0.119275	0	19.1204	1		1483	109.802	25.5447	-0.00868057	281.416	0.143507	0	11.9512	1
2738	18.8555	18.4894	-0.00842484	272.888	0.0941174	0	8.26859	1		1485	41.5724	5.56358	-0.00774317	250.158	0.114627	0	20.3072	1
2738	106.339	8.49829	-0.00993887	323.374	0.0961593	0	18.7772	1		1485	11.6101	6.5897	-0.0103509	337.112	0.0753975	0	11.1508	1
2739	61.8936	20.7643	-0.0168855	555.012	0.0751451	0	17.429	1		1487	57.3792	20.2125	-0.00780134	252.098	0.098485	0	13.9231	1
2739	87.9294	12.1954	-0.00718015	231.384	0.21556	0	5.96842	1		1488	66.7962	9.95709	-0.0070536	227.164	0.102551	0	12.9754	1
2739	26.3981	21.8775	-0.00909111	295.106	0.136879	0	8.26859	1		1488	25.486	17.9575	-0.00839771	271.984	0.0899765	0	15.3402	1
2741	81.9612	12.1415	-0.00628219	201.441	0.252003	0	5.96842	1		1489	88.252	6.0872	-0.0085479	276.992	0.188253	0	15.071	1
2746	77.2352	19.6713	-0.00743803	239.983	0.0953695	0	8.89008	1		1489	78.4466	17.5322	-0.00705824	227.319	0.263125	0	4.63078	1
2749	15.5695	5.65071	-0.0118112	385.806	0.0659014	0	23.4751	1		1492	74.6971	20.2497	-0.00830334	268.837	0.240499	0	4.63078	1
2749	38.5577	10.4069	-0.00991568	322.601	0.0816858	0	23.4751	1		1493	36.0812	6.86418	-0.0073429	236.811	0.0724306	0	10.7837	1
2751	94.5354	9.48765	-0.0120218	392.83	0.084192	0	19.1515	1		1495	16.5056	7.87453	-0.00618242	198.114	0.144157	0	11.3287	1
2756	110.938	19.3742	-0.00118885	31.6028	0.459207	0	19.1515	1		1495	17.0382	19.1907	-0.00731658	235.933	0.284167	0	6.44983	1
2760	74.6305	12.1393	-0.00726536	234.225	0.119707	0	18.3759	1		1495	23.4879	19.2333	-0.00962138	312.787	0.266605	0	6.11335	1
2762	100.55	26.5377	-0.00793967	256.71	0.0967553	0	7.48571	1		1497	45.2088	12.6067	-0.00751607	242.585	0.106695	0	9.07269	1
2763	56.3286	13.7866	-0.00885794	287.33	0.0979703	0	18.3759	1		1497	23.6089	26.0996	-0.00858258	278.148	0.169116	0	6.86738	1
2764	9.3893	21.9008	-0.00963411	313.212	0.169099	0	47.6355	1		1497	28.3636	15.5453	-0.00812187	262.786	0.273716	0	4.51185	1
2766	93.0722	26.8899	-0.00914708	296.972	0.108114	0	6.24343	1		1500	54.1562	14.1089	-0.00721801	232.646	0.134772	0	9.07269	1
2770	90.4576	21.2203	-0.00681295	219.14	0.1712	0	6.24343	1		1500	28.6784	11.0445	-0.00494978	157.012	0.333666	0	4.51185	1
2773	50.551	11.6774	-0.0110924	361.838	0.0868311	0	12.7771	1		1501	80.2829	7.64769	-0.00671685	215.935	0.124723	0	10.3294	1
2775	43.9352	22.6084	-0.0102811	334.787	0.26181	0	12.7771	1		1501	103.919	19.9151	-0.00912345	296.184	0.218118	0	9.22192	1
2775	97.9643	8.97122	-0.0157113	515.856	0.0794742	0	14.3663	1		1503	116.412	10.8182	-0.00701164	225.765	0.145718	0	14.005	1
2776	26.704	17.1757	-0.0113246	369.582	0.118361	0	6.54631	1		1503	22.1749	24.5133	-0.00831015	269.064	0.110825	0	14.9568	1
2779	20.4486	19.1058	-0.0082307	266.415	0.297491	0	6.54631	1		1505	88.6301	13.7321	-0.0087281	283.001	0.107105	0	10.3294	1
2780	6.02406	18.4857	-0.00934377	303.531	0.0802923	0	14.4379	1		1506	71.9717	17.1715	-0.00582716	186.268	0.10116	0	12.6404	1
2780	54.196	12.9227	-0.0098119	319.14	0.0797657	0	14.1101	1		1508	59.0783	21.1426	-0.00716272	230.803	0.104236	0	13.4911	1
2783	98.6696	17.2817	-0.00666579	214.233	0.106316	0	44.6867	1		1508	99.0454	9.91494	-0.00849257	275.147	0.117584	0	10.0066	1
2789	117.903	16.0055	-0.0133705	437.803	0.0821562	0	25.1461	1		1509	14.5748	17.2108	-0.0121105	395.786	0.0805381	0	17.6647	1
2790	82.4546	8.58204	-0.0130822	428.19	0.0868903	0	19.5646	1		1513	31.4361	11.9439	-0.00813591	263.254	0.132105	0	17.6367	1
2790	94.1521	24.2645	-0.00682747	219.624	0.124253	0	19.5646	1		1514	70.665	25.0161	-0.00752581	242.91	0.209726	0	5.95564	1
2792	15.1942	21.7503	-0.00946338	307.519	0.0717146	0	12.0739	1		1518	48.143	17.5947	-0.0127988	418.741	0.169946	0	4.34918	1
2794	12.9883	9.87961	-0.00866446	280.879	0.0927989	0	12.0739	1		1519	86.1214	18.8406	-0.00629808	201.971	0.203358	0	7.3239	1
2802	114.211	6.93407	-0.00402161	126.062	0.156988	0	inf	1		1519	76.4035	26.6098	-0.0194474	640.437	0.0953894	0	5.95564	1
2808	98.4733	11.6303	-0.00740339	238.828	0.107247	0	53.1637	1		1520	14.8978	6.45766	-0.00743987	240.044	0.119206	0	23.4991	1
2808	26.2718	21.3927	-0.00818866	265.013	0.0881547	0	12.6157	1		1520	28.19	25.8361	-0.0065604	210.718	0.156957	0	9.64009	1
2809	7.95667	11.8468	-0.00684456	220.194	0.113736	0	13.0302	1		1522	108.022	23.4768	-0.00626265	200.79	0.116675	0	13.9204	1
2811	13.8297	23.4783	-0.0093509	303.768	0.0844348	0	12.6157	1		1522	66.9097	19.6592	-0.00730629	235.59	0.252551	0	11.7662	1
2813	45.3428	9.75255	-0.00973048	316.425	0.206896	0	6.09746	1		1523	94.657	7.80064	-0.00667634	214.584	0.114929	0	8.34581	1
2815	50.2595	6.14631	-0.00989904	322.046	0.163106	0	6.09746	1		1523	35.0168	19.0297	-0.00985018	320.417	0.0800932	0	9.64009	1
2817	12.7095	24.6428	-0.00819126	265.1	0.0718302	0	27.2262	1		1525	102.48	10.7072	-0.00695715	223.948	0.161356	0	8.34581	1
2817	39.5961	20.3559	-0.0081065	262.273	0.0937438	0	7.38333	1		1526	15.5545	20.5385	-0.00783187	253.116	0.120181	0	19.1678	1
2821	94.909	14.6664	-0.00904902	293.702	0.104557	0	11.1528	1		1527	42.6393	12.6855	-0.00822969	266.381	0.0944198	0	7.07169	1
2821	45.5532	15.994	-0.00772359	249.505	0.0982144	0	5.4662	1		1529	112.519	26.7844	-0.00723651	233.263	0.385166	0	14.0397	1
2821	79.7989	26.6754	-0.00805198	260.455	0.121613	0	19.3011	1		1531	31.4393	9.81119	-0.00822577	266.251	0.317623	0	6.74801	1
2822	65.3634	8.94326	-0.0176891	581.808	0.111199	0	20.7124	1		1531	57.8054	7.37044	-0.00489875	155.31	0.479074	0	7.07561	1
2826	86.0492	7.89235	-0.0115198	376.091	0.0796605	0	11.1528	1		1531	62.0127	13.0593	-0.0069527	223.799	0.232869	0	7.07561	1
2826	42.8737	20.7584	-0.00716587	230.908	0.118292	0	5.4662	1		1532	48.0104	17.2856	-0.00635214	203.774	0.23293	0	7.07169	1
2829	71.6683	21.2544	-0.00870551	282.247	0.0875616	0	11.0048	1		1532	25.1165	22.022	-0.00950235	308.818	0.3265	0	7.03464	1
2831	10.6655	23.7773	-0.00880724	285.64	0.0985379	0	4.66912	1		1532	27.893	15.5522	-0.00960593	312.272	0.300214	0	6.74801	1
2832	28.2238	7.66775	-0.00790885	255.683	0.090573	0	23.8288	1		1533	109.357	13.1055	-0.00827407	267.861	0.108493	0	14.0397	1
2834	78.6428	10.8787	-0.00773322	249.826	0.283386	0	5.54327	1		1533	42.1531	10.0109	-0.0074511	240.419	0.14015	0	9.33966	1
2834	60.7102	22.2675	-0.00967444	314.557	0.0832707	0	11.0048	1		1534	21.1499	16.2124	-0.00800733	258.967	0.243297	0	6.77531	1
2835	75.0687	17.9615	-0.00803371	259.846	0.162501	0	7.93348	1		1535	97.1679	26.8193	-0.00773805	249.987	0.0952407	0	18.3476	1
2836	6.74445	26.3123	-0.00562526	179.536	0.0982223	0	4.66912	1		1537	14.0225	7.21436	-0.00758077	244.743	0.0941318	0	11.4788	1
2837	81.1062	5.91291	-0.00935496	303.903	0.131606	0	5.54327	1		1537	70.5324	11.2072	-0.00730862	235.668	0.181155	0	23.3278	1
2837	75.7975	26.7785	-0.0154828	508.237	0.0871335	0	8.84706	1		1538	30.821	20.3517	-0.00917831	298.013	0.162203	0	6.9098	1
2839	42.2837	22.9366	-0.0147819	484.865	0.0835876	0	16.443	1		1540	35.8089	15.5699	-0.0081329	263.154	0.184176	0	6.9098	1
2840	27.1458	16.5164	-0.00879643	285.279	0.0947387	0	16.443	1		1542	45.2706	20.5839	-0.00887773	287.99	0.105587	0	9.30181	1
2844	50.5612	6.2985	-0.00845473	273.885	0.0909132	0	18.5835	1		1543	12.0572	12.5344	-0.00688952	221.693	0.0863944	0	13.715	1
2851	103.687	20.7312	-0.008625	279.563	0.10013	0	60.8626	1		1543	95.6762	20.8557	-0.00779875	252.011	0.154524	0	5.05251	1
2854	43.8227	9.75335	-0.0142445	466.946	0.0609489	0	20.3862	1		1544	21.1096	22.8375	-0.0163285	536.437	0.0708547	0	13.715	1
2855	29.3193	24.0799	-0.00892006	289.402	0.0768889	0	20.3862	1		1545	118.919	22.4914	-0.00591613	189.235	0.135725	0	18.6303	1
2857	95.1929	21.8241	-0.00943524	306.58	0.156569	0	10.6088	1		1546	50.8212	13.1196	-0.00746069	240.739	0.244462	0	9.30181	1
2858	10.9948	14.6485	-0.0102975	335.332	0.0708182	0	20.6092	1		1547	100.293	22.9076	-0.00790988	255.717	0.161549	0	4.08432	1
2858	85.4877	26.1084	-0.0158023	518.892	0.0801456	0	10.6088	1		1548	65.5501	19.4784	-0.00744939	240.362	0.304069	0	11.5143	1
2862	63.3004	24.9709	-0.00941892	306.036	0.0724444	0	22.2164	1		1548	39.1991	26.2202	-0.00919133	298.447	0.137021	0	8.44253	1
2865	38.0288	15.1043	-0.00860493	278.893	0.249142	0	5.01905	1		1549	37.5067	17.9491	-0.00722935	233.025	0.207066	0	6.07354	1
2868	40.2552	10.6061	-0.00750101	242.083	0.229944	0	5.01905	1		1550	79.0138	22.0282	-0.00938763	304.993	0.17625	0	10.0317	1
2870	48.5493	23.7349	-0.00838415	271.532	0.0992568	0	13.6076	1		1550	89.0453	21.9688	-0.00654734	210.283	0.330432	0	10.0317	1
2872	87.771	17.542	-0.00956096	310.773	0.18325	0	6.24127	1		1551	21.2009	17.2349	-0.00841581	272.587	0.132761	0	7.51561	1
2873	98.4677	24.567	-0.0141741	464.598	0.0903571	0	12.7972	1		1551	63.0486	7.12387	-0.00831841	269.34	0.373817	0	8.16638	1
2874	89.1715	11.4599	-0.0107996	352.075	0.136511	0	6.24127	1		1551	109.06	15.655	-0.00762788	246.314	0.268097	0	8.6901	1
2877	36.7908	14.3101	-0.00914919	297.042	0.0750433	0	38.3307	1		1552	55.2449	9.53066	-0.0157446	516.967	0.140438	0	8.16638	1
2882	75.088	12.7067	-0.00966785	314.337	0.0948149	0	10.3688	1		1552	104.32	23.5936	-0.00717166	231.101	0.127417	0	4.08432	1
2885	63.9807	19.381	-0.00767304	247.82	0.11284	0	9.96415	1		1552	30.0046	24.6989	-0.00732443	236.195	0.387086	0	5.43042	1
2886	12.3005	24.3155	-0.00965465	313.897	0.0763278	0	49.3558	1		1552	31.64	19.5206	-0.00784983	253.715	0.353609	0	5.43042	1
2886	73.2954	22.9194	-0.00795826	257.33	0.148484	0	9.96415	1		1553	13.4347	12.0331	-0.0051976	165.275	0.422433	0	4.5862	1
2888	105.754	10.9296	-0.00703664	226.599	0.0945752	0	34.6018	1		1553	54.2179	21.518	-0.00840358	272.18	0.176806	0	7.18226	1
2891	61.635	22.8628	-0.00933781	303.332	0.138677	0	9.18016	1		1554	13.4671	26.6199	-0.00827634	267.937	0.120532	0	12.1609	1
2892	55.2809	16.2369	-0.00876031	284.075	0.126548	0	9.18016	1		1554	17.7733	10.5464	-0.00625609	200.571	0.348396	0	4.5862	1
2894	94.4777	7.63882	-0.00779138	251.765	0.120931	0	6.58692	1		1555	119.635	19.5306	-0.00907344	294.516	0.284133	0	5.88381	1
2894	109.404	12.7453	-0.00869831	282.007	0.122102	0	7.41637	1		1556	58.7333	27.1033	-0.00742552	239.566	0.237174	0	7.18226	1
2897	108.029	23.1989	-0.00802905	259.691	0.112779	0	6.63189	1		1557	109.756	19.2949	-0.0123132	402.547	0.183778	0	5.69185	1
2898	114.404	7.2679	-0.00853019	276.401	0.142408	0	7.41637	1		1559	83.1913	10.891	-0.0071989	232.009	0.125606	0	11.6873	1
2899	98.1075	13.1354	-0.0103719	337.814	0.0849996	0	6.58692	1		1560	120.421	8.20734	-0.00661969	212.695	0.103112	0	11.3505	1
2901	46.1205	6.22345	-0.0157736	517.935	0.0753838	0	37.4808	1		1560	85.4565	22.3567	-0.00867204	281.131	0.146086	0	11.6873	1
2902	78.7213	24.7167	-0.00846086	274.089	0.205539	0	13.5695	1		1561	96.5019	16.7691	-0.00831492	269.223	0.117306	0	10.1966	1
2902	101.739	25.3025	-0.00832863	269.68	0.143041	0	4.48846	1		1561	30.3825	23.0216	-0.00718996	231.711	0.222252	0	6.55777	1
2907	88.4182	15.2246	-0.00950972	309.064	0.096002	0	13.5695	1		1563	99.3859	26.5493	-0.00472817	149.622	0.161891	0	10.1966	1
2907	120.75	6.28218	-0.00863326	279.838	0.103411	0	26.8918	1		1564	48.8944	6.6182	-0.00813779	263.317	0.0817441	0	15.8957	1
2908	11.4164	25.5516	-0.00965259	313.828	0.0874601	0	44.663	1		1564	64.7853	7.00772	-0.0079856	258.242	0.103639	0	15.8957	1
2915	52.7929	7.58215	-0.00922059	299.423	0.0854567	0	12.0429	1		1568	21.1039	20.8148	-0.00736935	237.693	0.0936039	0	10.0203	1
2915	85.2424	19.0652	0.0025819	-78.0543	0.200335	0	16.9251	1		1568	119.62	22.218	-0.00742745	239.63	0.295564	0	12.3962	1
2915	61.6403	26.9396	-0.00985567	320.6	0.0847118	0	20.929	1		1570	52.3463	6.98468	-0.0138145	452.607	0.0608712	0	15.9303	1
2917	29.0581	11.0684	-0.00940489	305.568	0.0911151	0	15.612	1		1571	34.7213	19.2641	-0.00697529	224.553	0.265693	0	11.7666	1
2919	43.9494	15.7568	-0.00765289	247.148	0.0823593	0	12.0429	1		1572	32.1565	7.2732	-0.00715351	230.496	0.150125	0	12.2622	1
2919	99.8001	10.4318	-0.00938872	305.029	0.112578	0	16.9251	1		1572	115.971	10.3709	-0.00691686	222.605	0.118008	0	12.3962	1
2921	84.2644	20.007	-0.00828708	268.295	0.0796295	0	8.82426	1		1572	95.9454	24.0195	-0.0149273	489.715	0.0921325	0	14.1104	1
2923	56.194	8.41286	-0.00858854	278.347	0.150022	0	5.07553	1		1573	97.1586	9.96137	-0.00786045	254.069	0.0961548	0	5.93147	1
2923	117.525	21.3822	-0.00734757	236.967	0.209004	0	16.7766	1		1573	7.95438	16.7885	-0.00638089	204.733	0.276756	0	13.7521	1
2924	15.8797	16.3806	-0.00977768	317.999	0.103246	0	28.0767	1		1573	69.7127	19.2334	-0.00729206	235.116	0.0867684	0	12.0769	1
2924	79.6648	12.4764	-0.00793844	256.669	0.154392	0	6.9127	1		1573	46.2339	21.6957	-0.0074485	240.332	0.146357	0	11.7666	1
2924	68.8703	14.3319	-0.00749464	241.871	0.145758	0	10.4665	1		1576	57.802	17.2367	-0.00740687	238.944	0.096879	0	7.37356	1
2925	52.9546	20.9857	-0.0167057	549.015	0.0784762	0	7.63137	1		1578	98.4264	15.7558	-0.00983498	319.91	0.112712	0	5.93147	1
2926	60.5688	21.4977	-0.00762484	246.212	0.301947	0	7.63137	1		1578	33.2284	15.3451	-0.00820095	265.423	0.0919519	0	9.26281	1
2927	58.4973	12.9357	-0.00699737	225.289	0.245578	0	5.07553	1		1579	116.903	21.0901	-0.0079199	256.051	0.169742	0	12.7445	1
2928	102.164	14.6384	-0.00925913	300.708	0.159858	0	7.77845	1		1580	68.4005	9.58083	-0.00767361	247.838	0.129931	0	9.12228	1
2928	82.6513	18.7106	-0.0139915	458.51	0.0848943	0	6.9127	1		1581	42.7897	7.33214	-0.0110498	360.417	0.0768415	0	9.31537	1
2929	105.71	7.7154	-0.00867562	281.251	0.198898	0	7.77845	1		1581	104.185	20.2587	-0.0067873	218.284	0.279045	0	7.31049	1
2930	46.9876	10.5036	-0.010066	327.613	0.0772242	0	11.7639	1		1581	60.6765	24.0269	-0.00898101	291.434	0.114636	0	7.37356	1
2930	94.2282	11.2549	-0.00893493	289.898	0.108907	0	8.62662	1		1582	59.8644	6.36352	-0.00519445	165.17	0.232902	0	9.12228	1
2934	8.68475	10.8374	-0.00814383	263.518	0.142011	0	5.08855	1		1582	95.3291	23.0497	-0.00746754	240.967	0.154293	0	7.92433	1
2936	91.6932	15.1151	-0.0146684	481.082	0.0660227	0	14.3937	1		1583	104.329	11.8447	-0.00842023	272.735	0.117126	0	7.08086	1
2939	38.651	6.97009	-0.00809587	261.919	0.0837746	0	12.7649	1		1583	42.4004	16.6394	-0.00884591	286.929	0.120549	0	9.26281	1
2940	72.6063	23.4586	-0.00856024	277.403	0.113114	0	20.8308	1		1584	78.6282	15.7691	-0.00975962	317.397	0.130105	0	6.39195	1
2941	99.5327	27.1866	-0.00957795	311.339	0.101733	0	14.3937	1		1586	33.7143	21.5676	-0.00693492	223.207	0.108362	0	9.9868	1
2944	47.5422	16.1291	-0.0132473	433.695	0.0811172	0	7.91874	1		1587	50.7397	8.26547	-0.0117548	383.926	0.140984	0	9.32085	1
2944	116.331	6.19601	-0.0213438	703.673	0.108486	0	26.885	1		1587	83.8621	12.0998	-0.0079982	258.662	0.357392	0	5.0897	1
2946	50.311	8.71019	-0.00842681	272.954	0.152755	0	7.91874	1		1588	28.2346	10.0233	-0.00880711	285.635	0.0863522	0	12.7788	1
2949	58.8286	9.21291	-0.0110397	360.083	0.0851209	0	8.53241	1		1590	85.7498	7.37315	-0.0116826	381.518	0.153021	0	5.0897	1
2951	76.5918	25.5894	-0.00954149	310.123	0.31062	0	5.65259	1		1593	8.30607	6.06286	-0.00763134	246.429	0.173234	0	9.96443	1
2953	121.542	6.83224	-0.0098057	318.933	0.2057	0	44.2023	1		1593	7.15243	15.9603	-0.00794229	256.798	0.115667	0	9.96443	1
2954	67.9133	20.9554	-0.0174737	574.624	0.0794633	0	9.83818	1		1593	46.7586	24.7445	-0.00784137	253.433	0.104913	0	17.8628	1
2954	79.6076	20.8085	-0.0162914	535.2	0.125205	0	5.65259	1		1594	18.4478	13.227	-0.00788314	254.825	0.0977993	0	11.6214	1
2958	27.7504	9.08667	-0.0096155	312.591	0.131823	0	33.0727	1		1594	10.9302	27.2582	-0.0137362	449.997	0.138628	0	11.9128	1
2958	60.5722	13.1525	-0.00815918	264.03	0.0943627	0	10.7134	1		1595	109.075	15.3082	-0.0108285	353.04	0.184596	0	6.73028	1
2964	105.315	10.2047	-0.0152989	502.104	0.0696045	0	11.9943	1		1596	64.2166	20.963	-0.0096967	315.299	0.0950655	0	6.17049	1
2964	118.729	8.99434	-0.00981148	319.126	0.0963558	0	13.4681	1		1596	110.047	8.64853	-0.00909494	295.233	0.354614	0	6.73028	1
2965	8.57148	19.2514	-0.0101357	329.938	0.0525569	0	34.2951	1		1597	62.8465	6.88974	-0.00909089	295.098	0.266539	0	7.65304	1
2966	93.3214	10.1129	-0.00772892	249.683	0.107289	0	10.2232	1		1597	97.325	17.5922	-0.0065965	211.922	0.204559	0	6.05552	1
2966	86.3136	17.5564	0.00178897	-51.6136	0.378881	0	10.2232	1		1598	44.7597	6.12988	-0.00806266	260.811	0.252593	0	18.1027	1
2968	42.1908	26.0257	-0.00850042	275.409	0.20132	0	5.14515	1		1598	67.8973	14.1603	-0.00818114	264.762	0.25812	0	6.07556	1
2970	47.3342	25.891	-0.00624685	200.263	0.318677	0	5.14515	1		1600	10.1401	9.96027	-0.00749039	241.729	0.108349	0	8.93108	1
2971	121.139	6.41655	-0.00747244	241.131	0.124647	0	28.0622	1		1601	102.514	20.7143	-0.00877153	284.449	0.125046	0	6.05552	1
2980	40.509	15.6712	-0.00961899	312.708	0.0780728	0	24.1783	1		1601	61.8299	14.475	-0.00806761	260.977	0.157161	0	6.07556	1
2981	69.7052	13.9519	-0.00891711	289.303	0.272606	0	9.37225	1		1601	61.7071	26.6002	-0.0121286	396.391	0.103719	0	6.17049	1
2985	112.564	26.1068	-0.00865355	280.515	0.226636	0	7.87971	1		1605	117.784	15.2074	-0.00800036	258.734	0.101862	0	5.10943	1
2986	118.645	21.0958	-0.00776974	251.044	0.277999	0	7.87971	1		1605	78.4032	9.49413	-0.00704	226.711	0.266314	0	10.3834	1
2987	103.711	20.9811	-0.00968208	314.811	0.112288	0	10.2293	1		1605	52.6022	13.6998	-0.00682264	219.463	0.144446	0	9.26023	1
2991	62.245	11.2453	-0.017234	566.631	0.0633701	0	12.5	1		1605	16.7826	17.6869	-0.00733952	236.698	0.295387	0	5.35613	1
2992	113.531	9.19799	-0.00898534	291.579	0.111537	0	15.3384	1		1605	26.641	25.2558	-0.00770779	248.978	0.210082	0	7.52173	1
2992	87.7183	12.2698	-0.00699148	225.093	0.0911311	0	18.2117	1		1606	95.6254	5.72879	-0.00740765	238.97	0.152444	0	8.89535	1
2994	70.0885	20.9782	-0.0134926	441.875	0.0847323	0	12.5	1		1606	75.3121	19.4067	-0.00910781	295.662	0.265765	0	6.22648	1
2998	86.8492	15.2572	-0.0149637	490.928	0.0585417	0	16.1637	1		1607	99.0572	13.9355	-0.00786774	254.312	0.139393	0	8.89535	1
3001	98.6003	26.3557	-0.00938076	304.764	0.105281	0	16.1637	1		1607	21.8326	19.4717	-0.00790749	255.637	0.268589	0	5.35613	1
3002	27.3919	9.68217	-0.00796406	257.524	0.0991438	0	7.27682	1		1608	11.894	14.6124	-0.00722504	232.881	0.151338	0	5.77501	1
3004	59.7205	5.49092	-0.00860282	278.823	0.0904618	0	24.2838	1		1609	68.442	13.1441	-0.00626759	200.955	0.311867	0	9.2962	1
3004	109.287	7.52189	-0.00800154	258.773	0.114488	0	13.3438	1		1610	115.671	10.5553	-0.00825835	267.337	0.106961	0	5.10943	1
3004	43.5146	23.5759	-0.00884439	286.879	0.0936292	0	14.3362	1		1611	62.6526	21.2535	-0.00813827	263.333	0.327174	0	4.30211	1
3005	33.8961	12.9452	-0.007955	257.222	0.144735	0	7.27682	1		1611	68.719	22.5326	-0.00798714	258.293	0.279193	0	6.19973	1
3007	118.714	16.9662	-0.0108694	354.402	0.12725	0	10.9615	1		1613	10.1472	23.437	-0.0150529	493.902	0.115721	0	8.99581	1
3018	14.8873	20.1613	-0.00970949	315.725	0.0624088	0	26.5701	1		1615	58.5002	20.1287	-0.00753998	243.383	0.269728	0	4.30211	1
3018	79.7382	24.2747	-0.00742659	239.602	0.185446	0	7.07179	1		1616	19.6659	23.844	-0.0081933	265.168	0.215371	0	9.52736	1
3019	86.7879	23.7152	-0.00903627	293.277	0.154467	0	7.07179	1		1617	110.195	19.6699	-0.0073322	236.454	0.129202	0	11.9225	1
3019	53.947	24.7367	-0.00999347	325.195	0.0832917	0	9.68755	1		1617	117.158	9.99166	-0.00200855	58.9357	0.347297	0	11.9225	1
3022	38.8057	8.59084	-0.0094969	308.637	0.071022	0	13.6053	1		1618	53.2823	11.8421	-0.0068897	221.699	0.194503	0	9.62748	1
3024	103.191	23.4844	-0.0100411	326.782	0.117564	0	11.973	1		1622	43.3393	7.51948	-0.00847904	274.696	0.0969118	0	10.842	1
3024	45.1828	20.6091	-0.00861514	279.234	0.0963598	0	9.68755	1		1623	62.4295	15.7163	-0.0080961	261.927	0.128779	0	7.25012	1
3027	81.0593	11.6536	-0.00707866	228	0.137916	0	16.5458	1		1623	41.8709	21.7025	-0.00702683	226.271	0.103252	0	14.2589	1
3027	97.5565	12.9201	-0.00757241	244.464	0.118758	0	11.973	1		1625	27.461	26.6421	-0.0178897	588.497	0.0659696	0	15.233	1
3031	31.069	8.35737	-0.00848023	274.735	0.0657015	0	16.8466	1		1627	86.9991	16.2239	-0.00913019	296.409	0.0812189	0	13.3672	1
3034	81.0734	11.2521	-0.0138846	454.945	0.112412	0	4.92412	1		1628	101.683	20.1048	-0.00659634	211.917	0.146391	0	5.59771	1
3034	15.4053	14.5589	-0.0114924	375.177	0.113225	0	7.34109	1		1629	33.261	12.5181	-0.00804782	260.316	0.102443	0	10.1159	1
3036	8.89475	10.2047	-0.00855306	277.164	0.238139	0	7.83242	1		1629	114.904	24.107	-0.0103465	336.966	0.272788	0	8.24836	1
3037	92.1779	6.39806	-0.00857643	277.943	0.379657	0	4.00254	1		1631	107.71	10.3215	-0.00796034	257.4	0.107757	0	11.4912	1
3037	18.0802	7.49366	-0.00723407	233.182	0.201798	0	7.55463	1		1631	68.8116	16.1245	-0.00690104	222.077	0.139109	0	11.3826	1
3037	22.2937	17.097	-0.00949177	308.465	0.178133	0	6.37527	1		1631	39.8699	20.1767	-0.00640875	205.661	0.196563	0	10.1159	1
3040	26.3543	12.1821	-0.00634552	203.553	0.296834	0	6.37527	1		1632	77.7492	6.57397	-0.00692536	222.888	0.157947	0	13.0802	1
3041	50.3832	19.6497	-0.0093099	302.401	0.0832414	0	24.5929	1		1632	60.7832	8.05558	-0.00689896	222.008	0.136057	0	11.15	1
3045	98.3001	14.3134	-0.014048	460.395	0.0768428	0	17.033	1		1632	7.77757	14.8899	-0.00766825	247.66	0.134903	0	8.63922	1
3046	25.923	22.2016	-0.0146803	481.478	0.0763083	0	24.5929	1		1632	63.6802	27.1927	-0.00771333	249.163	0.116049	0	9.08954	1
3050	112.222	24.1272	-0.00158549	44.8286	0.401159	0	17.033	1		1633	11.8356	22.5167	-0.00838612	271.597	0.136571	0	8.63922	1
3057	29.0288	8.34384	-0.0087893	285.041	0.0637218	0	47.7607	1		1633	106.888	22.164	-0.00708982	228.372	0.136374	0	5.59771	1
3059	76.4528	14.0054	-0.0154789	508.108	0.0853057	0	21.7675	1		1635	26.1691	23.2538	-0.00764085	246.746	0.136441	0	8.00722	1
3062	98.1948	12.9528	0.00192795	-56.2481	0.335398	0	10.6011	1		1636	120.043	9.6411	-0.00760193	245.448	0.199209	0	7.7554	1
3066	21.9327	5.81095	-0.00917349	297.852	0.241637	0	11.9093	1		1638	34.0627	21.9094	-0.00970145	315.457	0.23014	0	7.40337	1
3066	108.794	12.7315	-0.00196744	57.5648	0.337981	0	10.6011	1		1639	46.422	13.5616	-0.00715162	230.433	0.12213	0	7.82091	1
3069	85.8071	19.4553	-0.00898085	291.429	0.0969744	0	8.44714	1		1640	32.0648	14.7807	-0.0142246	466.284	0.175247	0	7.40337	1
3070	60.4349	16.3501	-0.0091357	296.592	0.0849806	0	15.2345	1		1640	8.10878	13.3284	-0.00670617	215.579	0.297475	0	20.608	1
3070	16.0066	16.1411	-0.00818304	264.826	0.1236	0	6.98152	1		1640	120.39	26.4553	-0.00774082	250.08	0.338868	0	9.67384	1
3072	17.2442	9.27016	-0.00874012	283.401	0.106834	0	6.98152	1		1642	105.594	23.3187	-0.00869212	281.801	0.129925	0	10.9951	1
3075	73.011	5.80569	-0.0101274	329.661	0.100903	0	9.0512	1		1642	40.5617	8.38254	-0.00736661	237.601	0.156063	0	7.82091	1
3076	112.427	8.0182	-0.00868079	281.423	0.120763	0	6.84637	1		1643	75.2004	26.3658	-0.00710753	228.962	0.126267	0	7.87896	1
3078	7.8578	14.5552	-0.0107372	349.994	0.320297	0	6.19391	1		1645	93.331	6.8776	-0.00856869	277.685	0.166867	0	6.85129	1
3078	7.52905	21.1139	-0.0106409	346.783	0.209042	0	6.5669	1		1645	67.7529	11.5433	-0.00756214	244.121	0.165016	0	14.0289	1
3080	12.9598	11.0432	-0.0114548	373.922	0.165581	0	6.19391	1		1645	82.7123	23.9889	-0.00679636	218.587	0.145623	0	7.87896	1
3081	105.772	6.41123	-0.00862294	279.494	0.100629	0	6.84637	1		1646	111.895	14.3085	-0.00779038	251.732	0.188722	0	10.9951	1
3088	95.2697	8.78932	-0.00949617	308.612	0.0909369	0	19.2691	1		1648	15.604	14.5941	-0.00837087	271.089	0.0908126	0	11.2233	1
3088	52.0297	18.5497	-0.009317	302.638	0.0882649	0	5.51287	1		1649	86.516	6.17309	-0.00800029	258.732	0.28107	0	5.77216	1
3088	109.877	21.3556	-0.00924658	300.289	0.0868307	0	19.2691	1		1649	42.2797	19.8229	-0.0054661	174.229	0.127034	0	13.5365	1
3093	57.4411	17.4968	-0.00846235	274.139	0.0971335	0	5.51287	1		1650	48.1862	7.64302	-0.00801169	259.112	0.219201	0	13.5365	1
3094	96.2136	14.5822	-0.00983756	319.996	0.147448	0	5.99655	1		1651	89.9974	10.7772	-0.00630467	202.191	0.340622	0	5.77216	1
3096	9.42568	9.03349	-0.0196648	647.687	0.0524567	0	48.7556	1		1652	107.097	16.2332	-0.00828864	268.347	0.10233	0	11.0126	1
3098	94.5536	8.81999	-0.0115596	377.419	0.127448	0	5.99655	1		1652	72.9373	18.629	-0.00736839	237.661	0.282643	0	12.8894	1
3098	74.4995	20.9498	-0.0116796	381.418	0.0748765	0	14.8118	1		1655	24.301	18.7038	-0.00788151	254.771	0.165467	0	7.52924	1
3102	19.126	23.6222	-0.0139605	457.475	0.063628	0	42.0061	1		1656	68.3665	6.57726	-0.00743029	239.725	0.111393	0	12.8894	1
3103	60.4707	16.1978	-0.00866722	280.971	0.090174	0	14.8118	1		1656	96.4731	19.1327	-0.0110838	361.551	0.0859197	0	10.5712	1
3108	80.4807	17.652	-0.00851744	275.976	0.084851	0	20.0628	1		1656	19.2775	11.8264	-0.00843514	273.232	0.255336	0	8.51668	1
3108	27.7206	6.58072	-0.0145313	476.509	0.0768699	0	20.8894	1		1656	120.505	25.949	-0.00744642	240.263	0.326576	0	16.5584	1
3109	11.9001	20.2218	-0.00962724	312.983	0.0725478	0	20.8894	1		1658	101.91	5.77777	-0.00871152	282.448	0.113331	0	10.5503	1
3113	56.6671	7.88113	-0.0090544	293.881	0.0809585	0	25.7402	1		1659	16.9079	20.1291	-0.00699393	225.174	0.248997	0	5.10131	1
3115	10.5927	16.2258	-0.0095051	308.91	0.0833448	0	34.0294	1		1660	110.019	12.5269	-0.0074892	241.689	0.213035	0	6.75513	1
3120	43.8703	9.11269	-0.00894774	290.325	0.0845655	0	13.8443	1		1661	16.4133	25.2064	-0.00623787	199.963	0.327066	0	5.10131	1
3121	56.0975	23.802	-0.00768755	248.303	0.0863981	0	11.8059	1		1662	70.8624	9.7958	-0.0101553	330.593	0.102419	0	11.4778	1
3125	44.3224	22.9496	-0.00726583	234.241	0.0863728	0	11.8059	1		1662	14.2022	7.17151	-0.00580199	185.429	0.244716	0	13.2371	1
3128	104.186	12.8313	-0.00762874	246.342	0.314735	0	7.42783	1		1662	65.9204	20.1551	-0.00829482	268.553	0.108113	0	11.2867	1
3129	96.1648	18.0577	-0.0169524	557.243	0.103368	0	5.3669	1		1663	115.196	16.8664	-0.00837368	271.183	0.171717	0	5.16559	1
3130	65.0721	19.1701	-0.00803118	259.762	0.113776	0	10.1896	1		1664	37.1098	20.0526	-0.00496349	157.469	0.126991	0	17.4386	1
[truncated: 3,742 more rows]

## Sheet: Sedimentation velocity 
Supplementary figure 7-D
Sedimentation velocity c(s)	Sedimentation coefficient S	Absorbance c(s) TBD	Sedimentation coefficient S	Interference c(s) TBD	Sedimentation coefficient S	Absorbance c(s) BD	Sedimentation coefficient S	Interference c(s) BD
distributions for TonB-ExbBD (TBD) and	0	0.00594428	0	0.031329	0	0.00826093	0	0.0458372
ExbBD (BD)	0.100503	3.42572e-05	0.100503	0.400221	0.100503	7.55982e-14	0.100503	3.38633e-14
	0.201005	6.0769e-10	0.201005	0.000191926	0.201005	9.95e-20	0.201005	9.95e-20
50,000 rpm and 20C	0.301508	1.18824e-13	0.301508	3.06804e-06	0.301508	9.95e-20	0.301508	9.95e-20
Absorbance data at 280 nm	0.40201	1.05707e-15	0.40201	2.54537e-06	0.40201	9.95e-20	0.40201	9.95e-20
Interference data at 655 nm	0.502513	6.75569e-17	0.502513	3.26553e-05	0.502513	9.95e-20	0.502513	9.95e-20
12 mm pathlength cells	0.603015	4.88336e-17	0.603015	0.00140699	0.603015	1.02638e-14	0.603015	9.95e-20
	0.703518	2.5371e-16	0.703518	0.0436178	0.703518	2.04482e-14	0.703518	6.45175e-14
	0.80402	5.82636e-15	0.80402	0.333892	0.80402	8.52192e-14	0.80402	2.37844e-14
	0.904523	1.47197e-13	0.904523	0.373259	0.904523	4.42939e-14	0.904523	3.93449e-14
	1.00503	1.3208e-11	1.00503	0.0693389	1.00503	2.6632e-14	1.00503	4.59827e-10
	1.10553	1.11668e-09	1.10553	0.00360837	1.10553	1.68062e-14	1.10553	0.000506463
	1.20603	6.48414e-08	1.20603	0.000117642	1.20603	1.00839e-14	1.20603	0.248978
	1.30653	2.08845e-06	1.30653	5.35363e-06	1.30653	6.40674e-14	1.30653	0.188853
	1.40704	3.39418e-05	1.40704	6.08177e-07	1.40704	3.53395e-14	1.40704	0.00139213
	1.50754	0.000272633	1.50754	2.44847e-07	1.50754	1.60763e-14	1.50754	8.17185e-07
	1.60804	0.0011188	1.60804	3.61017e-07	1.60804	7.99496e-14	1.60804	2.52798e-10
	1.70854	0.00251192	1.70854	1.57528e-06	1.70854	3.37094e-14	1.70854	1.76939e-13
	1.80905	0.00329745	1.80905	1.40822e-05	1.80905	1.17071e-14	1.80905	5.59587e-14
	1.90955	0.00275216	1.90955	0.000160284	1.90955	4.30102e-14	1.90955	2.44304e-14
	2.01005	0.00157848	2.01005	0.0015415	2.01005	1.43451e-14	2.01005	2.5338e-14
	2.11055	0.000645166	2.11055	0.00977009	2.11055	5.72322e-14	2.11055	5.66415e-15
	2.21106	0.000197994	2.21106	0.0321911	2.21106	2.0284e-14	2.21106	1.20207e-12
	2.31156	4.66729e-05	2.31156	0.0561906	2.31156	8.8167e-14	2.31156	9.1594e-10
	2.41206	8.76336e-06	2.41206	0.0620937	2.41206	3.60121e-14	2.41206	7.5824e-07
	2.51256	1.2989e-06	2.51256	0.0463833	2.51256	1.39655e-14	2.51256	0.000287828
	2.61307	1.59628e-07	2.61307	0.0295709	2.61307	6.58301e-14	2.61307	0.0180376
	2.71357	1.65588e-08	2.71357	0.0200502	2.71357	3.13433e-14	2.71357	0.0427736
	2.81407	1.45968e-09	2.81407	0.0168878	2.81407	1.56842e-14	2.81407	0.00567028
	2.91457	1.16481e-10	2.91457	0.0162113	2.91457	9.19125e-14	2.91457	2.23e-05
	3.01508	8.7696e-12	3.01508	0.0174974	3.01508	6.54226e-14	3.01508	4.93081e-10
	3.11558	6.73709e-13	3.11558	0.0198416	3.11558	5.61388e-14	3.11558	4.60322e-14
	3.21608	5.78728e-14	3.21608	0.0188504	3.21608	6.04393e-14	3.21608	9.86478e-14
	3.31658	1.21974e-14	3.31658	0.0146825	3.31658	8.27628e-14	3.31658	4.63547e-14
	3.41709	1.72509e-15	3.41709	0.0086187	3.41709	1.41188e-14	3.41709	8.43712e-14
	3.51759	3.41748e-16	3.51759	0.00384604	3.51759	3.26106e-14	3.51759	1.14776e-14
	3.61809	1.01782e-16	3.61809	0.00168524	3.61809	8.62337e-14	3.61809	1.30378e-14
	3.71859	4.94308e-17	3.71859	0.000781796	3.71859	2.61744e-14	3.71859	3.2778e-16
	3.8191	4.13339e-17	3.8191	0.000474273	3.8191	9.75301e-14	3.8191	3.02403e-15
	3.9196	5.96059e-17	3.9196	0.000484705	3.9196	3.80352e-14	3.9196	7.03827e-14
	4.0201	1.45571e-16	4.0201	0.000776929	4.0201	1.79772e-14	4.0201	9.3529e-15
	4.1206	6.0785e-16	4.1206	0.00192054	4.1206	1.13215e-14	4.1206	3.78819e-14
	4.22111	3.91003e-15	4.22111	0.00646815	4.22111	9.05657e-14	4.22111	2.06586e-13
	4.32161	3.72651e-14	4.32161	0.0213531	4.32161	7.23292e-14	4.32161	3.13443e-08
	4.42211	2.36325e-13	4.42211	0.0595964	4.42211	7.84963e-14	4.42211	0.000156847
	4.52261	3.82221e-12	4.52261	0.0854754	4.52261	8.14199e-14	4.52261	0.0294419
	4.62312	6.87302e-11	4.62312	0.0619494	4.62312	9.95e-20	4.62312	0.0706299
	4.72362	1.24454e-09	4.72362	0.0200755	4.72362	9.95e-20	4.72362	0.00464122
	4.82412	2.02246e-08	4.82412	0.00319331	4.82412	9.95e-20	4.82412	1.91859e-05
	4.92462	2.81852e-07	4.92462	0.000322024	4.92462	9.95e-20	4.92462	1.62416e-08
	5.02513	3.08267e-06	5.02513	2.94938e-05	5.02513	1.4137e-17	5.02513	1.17018e-11
	5.12563	2.5832e-05	5.12563	3.43937e-06	5.12563	2.80249e-14	5.12563	3.61528e-14
	5.22613	0.000162924	5.22613	8.77193e-07	5.22613	8.52365e-14	5.22613	8.5337e-14
	5.32663	0.00075078	5.32663	5.20815e-07	5.32663	3.50879e-12	5.32663	5.43629e-16
	5.42714	0.00252983	5.42714	1.0545e-06	5.42714	2.59669e-09	5.42714	3.65608e-14
	5.52764	0.00645745	5.52764	5.30736e-06	5.52764	4.44097e-07	5.52764	3.33119e-14
	5.62814	0.0128563	5.62814	5.7834e-05	5.62814	2.09307e-05	5.62814	9.73233e-12
	5.72864	0.0201732	5.72864	0.000899822	5.72864	0.000323379	5.72864	6.03947e-09
	5.82915	0.0263229	5.82915	0.0132654	5.82915	0.00209251	5.82915	3.97916e-06
	5.92965	0.0306467	5.92965	0.115131	5.92965	0.00686532	5.92965	0.00101148
	6.03015	0.0333395	6.03015	0.559954	6.03015	0.0139853	6.03015	0.058773
	6.13065	0.0354435	6.13065	1.23232	6.13065	0.0207665	6.13065	0.839962
	6.23116	0.0400961	6.23116	1.4905	6.23116	0.0279652	6.23116	2.42053
	6.33166	0.047325	6.33166	1.25051	6.33166	0.0372703	6.33166	3.00106
	6.43216	0.0627081	6.43216	0.92523	6.43216	0.0510336	6.43216	2.30097
	6.53266	0.0931592	6.53266	0.768632	6.53266	0.0828425	6.53266	1.42334
	6.63317	0.148825	6.63317	0.766301	6.63317	0.148095	6.63317	0.924444
	6.73367	0.249205	6.73367	0.978527	6.73367	0.278123	6.73367	1.01707
	6.83417	0.434683	6.83417	1.58816	6.83417	0.594726	6.83417	1.63832
	6.93467	0.709051	6.93467	2.53518	6.93467	1.08847	6.93467	3.1741
	7.03518	0.959026	7.03518	3.81836	7.03518	1.88653	7.03518	5.55233
	7.13568	1.20218	7.13568	4.61729	7.13568	2.37617	7.13568	8.29116
	7.23618	1.09302	7.23618	4.46323	7.23618	2.08222	7.23618	8.99806
	7.33668	0.798675	7.33668	3.4381	7.33668	1.21595	7.33668	6.73562
	7.43719	0.477959	7.43719	2.22433	7.43719	0.512849	7.43719	4.2109
	7.53769	0.216338	7.53769	1.28263	7.53769	0.132598	7.53769	2.70118
	7.63819	0.0816373	7.63819	0.691797	7.63819	0.0229696	7.63819	1.12464
	7.73869	0.0274098	7.73869	0.373694	7.73869	0.00285273	7.73869	0.828014
	7.8392	0.00873741	7.8392	0.212944	7.8392	0.000320132	7.8392	0.444096
	7.9397	0.00274949	7.9397	0.135865	7.9397	3.07416e-05	7.9397	0.365414
	8.0402	0.000981085	8.0402	0.0933896	8.0402	3.04839e-06	8.0402	0.310404
	8.1407	0.000397193	8.1407	0.068928	8.1407	3.72529e-07	8.1407	0.2891
	8.24121	0.000204484	8.24121	0.0644346	8.24121	5.94939e-08	8.24121	0.216244
	8.34171	0.000134101	8.34171	0.0675672	8.34171	1.34912e-08	8.34171	0.171434
	8.44221	0.000108182	8.44221	0.0785854	8.44221	5.01151e-09	8.44221	0.100465
	8.54271	0.000115768	8.54271	0.102902	8.54271	2.91619e-09	8.54271	0.0524948
	8.64322	0.000151043	8.64322	0.134805	8.64322	2.73314e-09	8.64322	0.0356125
	8.74372	0.000240044	8.74372	0.173786	8.74372	4.32042e-09	8.74372	0.0209116
	8.84422	0.000423874	8.84422	0.212392	8.84422	9.79286e-09	8.84422	0.0183308
	8.94472	0.000815093	8.94472	0.226838	8.94472	3.28436e-08	8.94472	0.0170699
	9.04523	0.00164083	9.04523	0.220508	9.04523	1.39075e-07	9.04523	0.0233497
	9.14573	0.00320437	9.14573	0.197339	9.14573	7.1116e-07	9.14573	0.0376589
	9.24623	0.00594984	9.24623	0.162672	9.24623	3.99944e-06	9.24623	0.0784936
	9.34673	0.010597	9.34673	0.13195	9.34673	2.20637e-05	9.34673	0.138999
	9.44724	0.0170058	9.44724	0.107417	9.44724	0.000113204	9.44724	0.243897
	9.54774	0.0247687	9.54774	0.0919756	9.54774	0.000504058	9.54774	0.306196
	9.64824	0.0332039	9.64824	0.0833896	9.64824	0.00187774	9.64824	0.363813
	9.74874	0.0409946	9.74874	0.0867148	9.74874	0.00566857	9.74874	0.327731
	9.84925	0.0481481	9.84925	0.0963936	9.84925	0.0137635	9.84925	0.261209
	9.94975	0.0524677	9.94975	0.121426	9.94975	0.0258862	9.94975	0.178806
	10.0503	0.0560128	10.0503	0.164441	10.0503	0.0410247	10.0503	0.115837
	10.1508	0.0580186	10.1508	0.224744	10.1508	0.0524241	10.1508	0.0814126
	10.2513	0.0592337	10.2513	0.304403	10.2513	0.0584128	10.2513	0.0634104
	10.3518	0.0605374	10.3518	0.389274	10.3518	0.0584742	10.3518	0.0535496
	10.4523	0.0600272	10.4523	0.458078	10.4523	0.0512715	10.4523	0.0570906
	10.5528	0.0598399	10.5528	0.475423	10.5528	0.0429864	10.5528	0.067948
	10.6533	0.057527	10.6533	0.437193	10.6533	0.0345577	10.6533	0.0798243
	10.7538	0.0556915	10.7538	0.366455	10.7538	0.0277097	10.7538	0.10793
	10.8543	0.0519549	10.8543	0.277562	10.8543	0.0220592	10.8543	0.147516
	10.9548	0.0473103	10.9548	0.194337	10.9548	0.0179826	10.9548	0.182333
	11.0553	0.0420181	11.0553	0.135228	11.0553	0.0149176	11.0553	0.204689
	11.1558	0.036205	11.1558	0.0944372	11.1558	0.0127144	11.1558	0.215484
	11.2563	0.0307304	11.2563	0.0689448	11.2563	0.0107416	11.2563	0.192944
	11.3568	0.0260364	11.3568	0.0533513	11.3568	0.00979114	11.3568	0.153432
	11.4573	0.0215786	11.4573	0.0454098	11.4573	0.00860738	11.4573	0.107095
	11.5578	0.0179787	11.5578	0.0414421	11.5578	0.00809117	11.5578	0.0694597
	11.6583	0.0154838	11.6583	0.0399298	11.6583	0.00730161	11.6583	0.0402424
	11.7588	0.0131674	11.7588	0.0419857	11.7588	0.00669722	11.7588	0.0218624
	11.8593	0.0119178	11.8593	0.0436511	11.8593	0.00621187	11.8593	0.0139286
	11.9598	0.0108476	11.9598	0.0469278	11.9598	0.00572168	11.9598	0.00836661
	12.0603	0.0101999	12.0603	0.0518442	12.0603	0.00531136	12.0603	0.00546412
	12.1608	0.00989665	12.1608	0.055565	12.1608	0.00496047	12.1608	0.00406177
	12.2613	0.00978012	12.2613	0.0560485	12.2613	0.00461659	12.2613	0.00340856
	12.3618	0.00992082	12.3618	0.0553036	12.3618	0.00431931	12.3618	0.00317889
	12.4623	0.0099806	12.4623	0.0543794	12.4623	0.0040806	12.4623	0.0033511
	12.5628	0.0102316	12.5628	0.0482752	12.5628	0.00383009	12.5628	0.00408243
	12.6633	0.0101837	12.6633	0.044887	12.6633	0.0036102	12.6633	0.00591099
	12.7638	0.0101798	12.7638	0.0391529	12.7638	0.00346115	12.7638	0.00811073
	12.8643	0.0100476	12.8643	0.0333863	12.8643	0.00326798	12.8643	0.0121817
	12.9648	0.00952582	12.9648	0.0290947	12.9648	0.00310062	12.9648	0.0165061
	13.0653	0.00891862	13.0653	0.0252384	13.0653	0.00289593	13.0653	0.0229087
	13.1658	0.00810362	13.1658	0.0226584	13.1658	0.00272626	13.1658	0.0291811
	13.2663	0.00719955	13.2663	0.0205859	13.2663	0.00244901	13.2663	0.0321631
	13.3668	0.00614844	13.3668	0.0190174	13.3668	0.0022197	13.3668	0.032065
	13.4673	0.00517252	13.4673	0.018168	13.4673	0.00195427	13.4673	0.0286019
	13.5678	0.00427555	13.5678	0.0176175	13.5678	0.00169681	13.5678	0.0233591
	13.6683	0.003417	13.6683	0.0177867	13.6683	0.00142949	13.6683	0.0172369
	13.7688	0.00271578	13.7688	0.0179495	13.7688	0.00120004	13.7688	0.0127105
	13.8693	0.00215348	13.8693	0.0182025	13.8693	0.000977645	13.8693	0.00861721
	13.9698	0.00170852	13.9698	0.0185499	13.9698	0.000799643	13.9698	0.00622541
	14.0704	0.00135582	14.0704	0.0186417	14.0704	0.000649824	14.0704	0.00438135
	14.1709	0.0011059	14.1709	0.0187702	14.1709	0.000520029	14.1709	0.00327821
	14.2714	0.000912027	14.2714	0.0185708	14.2714	0.000424406	14.2714	0.00253206
	14.3719	0.000770643	14.3719	0.0181592	14.3719	0.000346634	14.3719	0.00203452
	14.4724	0.000687771	14.4724	0.0174477	14.4724	0.000292479	14.4724	0.00174554
	14.5729	0.000633803	14.5729	0.016573	14.5729	0.000246137	14.5729	0.00155761
	14.6734	0.000610407	14.6734	0.0153887	14.6734	0.000217545	14.6734	0.00142935
	14.7739	0.000614105	14.7739	0.0141617	14.7739	0.000200212	14.7739	0.00141136
	14.8744	0.000659346	14.8744	0.0129399	14.8744	0.000187837	14.8744	0.00141207
	14.9749	0.000724188	14.9749	0.011789	14.9749	0.000183262	14.9749	0.0014883
	15.0754	0.000838478	15.0754	0.0107723	15.0754	0.000187325	15.0754	0.00161057
	15.1759	0.000996269	15.1759	0.00979134	15.1759	0.000200976	15.1759	0.00180077
	15.2764	0.00120156	15.2764	0.00903154	15.2764	0.000222453	15.2764	0.00201773
	15.3769	0.00146623	15.3769	0.00834379	15.3769	0.000255783	15.3769	0.0023273
	15.4774	0.00179864	15.4774	0.00776824	15.4774	0.000304808	15.4774	0.0026944
	15.5779	0.00218698	15.5779	0.00725927	15.5779	0.00037468	15.5779	0.00304334
	15.6784	0.00259166	15.6784	0.00694927	15.6784	0.000466572	15.6784	0.00334187
	15.7789	0.00297638	15.7789	0.00666547	15.7789	0.000588418	15.7789	0.00363697
	15.8794	0.00332382	15.8794	0.00652918	15.8794	0.000758361	15.8794	0.00380632
	15.9799	0.00358521	15.9799	0.00654583	15.9799	0.000957327	15.9799	0.00395995
	16.0804	0.00362241	16.0804	0.00662552	16.0804	0.00120602	16.0804	0.00386445
	16.1809	0.00352535	16.1809	0.00678623	16.1809	0.00148882	16.1809	0.00369111
	16.2814	0.0032859	16.2814	0.00696335	16.2814	0.00180918	16.2814	0.00342954
	16.3819	0.00293199	16.3819	0.00724969	16.3819	0.0021002	16.3819	0.00312565
	16.4824	0.00256881	16.4824	0.00749387	16.4824	0.00235858	16.4824	0.00276963
	16.5829	0.00216977	16.5829	0.00776267	16.5829	0.00255482	16.5829	0.0024565
	16.6834	0.00179586	16.6834	0.0080016	16.6834	0.00265524	16.6834	0.00223547
	16.7839	0.00149703	16.7839	0.00812583	16.7839	0.00261721	16.7839	0.00193639
	16.8844	0.00124053	16.8844	0.00810132	16.8844	0.00246289	16.8844	0.00173989
	16.9849	0.00103135	16.9849	0.00787319	16.9849	0.00227352	16.9849	0.00155071
	17.0854	0.000877152	17.0854	0.00750872	17.0854	0.00198905	17.0854	0.00144374
	17.1859	0.00076583	17.1859	0.00699537	17.1859	0.00164646	17.1859	0.0013716
	17.2864	0.000675911	17.2864	0.00635368	17.2864	0.00134689	17.2864	0.00136302
	17.3869	0.00062229	17.3869	0.00565664	17.3869	0.00107134	17.3869	0.00133755
	17.4874	0.000587574	17.4874	0.00494314	17.4874	0.00081288	17.4874	0.00132569
	17.5879	0.000567918	17.5879	0.00424119	17.5879	0.000608646	17.5879	0.00132916
	17.6884	0.000561433	17.6884	0.00355238	17.6884	0.00044955	17.6884	0.00129178
	17.7889	0.000569193	17.7889	0.00290367	17.7889	0.000322553	17.7889	0.00121205
	17.8894	0.000574332	17.8894	0.00234929	17.8894	0.000227534	17.8894	0.00106516
	17.99	0.000582833	17.99	0.00186767	17.99	0.000161192	17.99	0.000871608
	18.0905	0.000586292	18.0905	0.00146224	18.0905	0.000112276	18.0905	0.000688263
	18.191	0.00057986	18.191	0.00113001	18.191	7.72131e-05	18.191	0.000486841
	18.2915	0.000559664	18.2915	0.000863648	18.2915	5.30448e-05	18.2915	0.000326074
	18.392	0.000523865	18.392	0.000651763	18.392	3.63644e-05	18.392	0.000203727
	18.4925	0.000471963	18.4925	0.000493323	18.4925	2.48758e-05	18.4925	0.000118284
	18.593	0.000409358	18.593	0.00037548	18.593	1.70193e-05	18.593	6.62687e-05
	18.6935	0.000338173	18.6935	0.000291081	18.6935	1.16133e-05	18.6935	3.59054e-05
	18.794	0.000265794	18.794	0.000232123	18.794	7.8934e-06	18.794	1.92989e-05
	18.8945	0.000198899	18.8945	0.000192808	18.8945	5.3768e-06	18.8945	1.09116e-05
	18.995	0.000141276	18.995	0.00017028	18.995	3.64286e-06	18.995	6.58953e-06
	19.0955	9.58062e-05	19.0955	0.000161495	19.0955	2.44936e-06	19.0955	4.48389e-06
	19.196	6.18501e-05	19.196	0.000168578	19.196	1.63039e-06	19.196	3.59891e-06
	19.2965	3.84962e-05	19.2965	0.000197142	19.2965	1.0671e-06	19.2965	3.61965e-06
	19.397	2.30456e-05	19.397	0.00026453	19.397	6.80125e-07	19.397	4.71666e-06
	19.4975	1.33296e-05	19.4975	0.00041324	19.4975	4.2332e-07	19.4975	8.1433e-06
	19.598	7.50627e-06	19.598	0.000767266	19.598	2.53271e-07	19.598	2.10121e-05
	19.6985	4.1612e-06	19.6985	0.00173513	19.6985	1.45739e-07	19.6985	8.17736e-05
	19.799	2.2705e-06	19.799	0.00480769	19.799	7.92528e-08	19.799	0.000503326
	19.8995	1.23493e-06	19.8995	0.0166535	19.8995	4.08045e-08	19.8995	0.00518816
	20	1.3464e-06	20	0.145555	20	3.93659e-08	20	0.18407

## Sheet: SDS sensitivity growth assay
Supplementary figure 6-C
SDS sensitivity growth assay
		∆tolA							pTolA
		SDS %	0	0.25	0.5	1	2		SDS %	0	0.25	0.5	1	2
			100	28	12	9	3			100	66	60	55	46
			100	32	11	11	5			100	75	66	60	55
			100	22	9	5	2			100	80	75	62	43
		average	100	27.3333	10.6667	8.33333	3.33333		average	100	73.6667	67	59	48
		stdev	0	5.03322	1.52753	3.05505	1.52753		stdev	0	5.79272	6.16441	2.94392	5.09902
		pTolAtev							w3110
		SDS %	0	0.25	0.5	1	2		SDS %	0	0.25	0.5	1	2
			100	81	66	58	41			100	71	60	50	43
			100	79	70	61	49			100	82	69	55	38
			100	70	65	58	45			100	76	70	65	44
		average	100	76.6667	67	59	45		average	100	76.3333	66.3333	56.6667	41.6667
		stdev	0	5.85947	2.64575	1.73205	4		stdev	0	5.50757	7.50555	12.0554	3.21455

## Sheet: SDS-Page
Supplementary figure 1-B		Supplementary figure 1-B		Supplementary figure 7-B		Supplementary figure 7-B
uncropped SDS-Page TolAQR SEC fractions		uncropped SDS-Page TolATEVQR SEC fractions		uncropped SDS-Page ExbBD SEC fractions		uncropped SDS-Page TonB-ExbBD SEC fractions
#VALUE!		#VALUE!		#VALUE!		#VALUE!

## Sheet: Western blot
Supplementary figure 6-A
uncropped western blot of TolA and TolATEV
#VALUE!
